# Supplementary material for: Wilson Disease: Intersecting DNA Methylation and Histone Acetylation Regulation of Gene Expression in a Mouse Model of Hepatic Copper Accumulation
Source: Cell Mol Gastroenterol Hepatol. 2021 Jun 4;12(4):1457–77. doi: 10.1016/j.jcmgh.2021.05.020 (PMC8487080; doi:10.1016/j.jcmgh.2021.05.020)
Supplement: Supplementary Data S2 [file mmc2.xlsx]

## Sheet: Table S1 H3K27ac C3H vs tx-j
chr	start	end	logFC	AveExpr	t	P.Value	adj.P.Val	Gene
8	83740998	83741498	-1.60151	3.78618	-16.8213	1.17133e-22	2.55537e-18	Adgre5
1	135766218	135766718	-1.72904	3.8204	-15.7344	2.14588e-21	2.34072e-17	Phlda3
9	53771593	53772093	-1.83819	3.06951	-13.4675	1.44248e-18	1.04897e-14	Slc35f2
14	13933439	13933939	-2.735	2.74513	-13.2978	2.40916e-18	1.31396e-14	Gm11100
14	13933894	13933939	-2.735	2.74513	-13.2978	2.40916e-18	1.31396e-14	Thoc7
9	69453673	69454173	-1.28807	3.71188	-13.2158	3.09018e-18	1.34831e-14	Gm4978
9	69453673	69454173	-1.28807	3.71188	-13.2158	3.09018e-18	1.34831e-14	Anxa2
9	69453673	69454173	-1.28807	3.71188	-13.2158	3.09018e-18	1.34831e-14	Mir3109
9	75625569	75626069	-1.67176	3.33293	-12.813	1.06387e-17	3.86825e-14	Lysmd2
11	29693226	29693726	-1.25978	4.00958	-12.4312	3.50133e-17	1.09122e-13	Rtn4
11	29693226	29693726	-1.25978	4.00958	-12.4312	3.50133e-17	1.09122e-13	Gm12093
7	118491357	118491857	-1.22314	3.90288	-12.3869	4.02479e-17	1.09756e-13	Itpripl2
8	11312499	11312999	-1.24161	3.59922	-12.3115	5.10589e-17	1.23767e-13	Col4a2
8	11312499	11312999	-1.24161	3.59922	-12.3115	5.10589e-17	1.23767e-13	Col4a1
15	25843204	25843704	-1.62558	3.30908	-12.0632	1.12305e-16	2.45005e-13	Retreg1
15	25843204	25843704	-1.62558	3.30908	-12.0632	1.12305e-16	2.45005e-13	Gm4824
4	150048886	150049386	-1.27669	3.31754	-11.7986	2.6255e-16	5.20707e-13	Gm13067
12	111944914	111945414	-1.22398	3.24282	-11.5718	5.47375e-16	9.95127e-13	5033406O09Rik
13	51400713	51401213	-1.8003	3.10833	-11.5424	6.02471e-16	1.01104e-12	Gm47554
13	51400713	51401213	-1.8003	3.10833	-11.5424	6.02471e-16	1.01104e-12	S1pr3
11	4266720	4267220	-1.40745	3.17941	-11.4751	7.50358e-16	1.16927e-12	Lif
15	86185185	86185685	-1.13214	3.69019	-11.2909	1.37276e-15	1.99654e-12	Gm15569
15	86185185	86185685	-1.13214	3.69019	-11.2909	1.37276e-15	1.99654e-12	Cerk
10	89344555	89345055	-1.89213	2.71516	-11.2252	1.70447e-15	2.32405e-12	Ano4
6	72957934	72958434	-1.20422	3.48594	-11.1928	1.89639e-15	2.43362e-12	Tmsb10
16	29209791	29210291	-2.31771	2.40622	-11.0815	2.74141e-15	2.565e-12	Hrasls
2	148395153	148395653	-2.24876	2.57702	-11.0728	2.82178e-15	2.565e-12	Sstr4
2	29737476	29737665	1.75909	2.38878	11.0938	2.63151e-15	2.565e-12	Rapgef1
2	29737476	29737976	1.75909	2.38878	11.0938	2.63151e-15	2.565e-12	Gm9823
8	71658003	71658503	-1.53886	3.02165	-11.0862	2.6989e-15	2.565e-12	Unc13a
2	35462160	35462660	-1.36043	3.37425	-11.1271	2.35711e-15	2.565e-12	Ggta1
2	35462231	35462660	-1.36043	3.37425	-11.1271	2.35711e-15	2.565e-12	Ggta1
5	136170292	136170792	-1.27029	3.48415	-11.1365	2.28462e-15	2.565e-12	Orai2
7	132316569	132316664	-1.34241	3.38076	-11.1553	2.14669e-15	2.565e-12	Gm10584
7	132316569	132317069	-1.34241	3.38076	-11.1553	2.14669e-15	2.565e-12	Gm44891
7	132316569	132317069	-1.34241	3.38076	-11.1553	2.14669e-15	2.565e-12	Chst15
7	132316595	132317069	-1.34241	3.38076	-11.1553	2.14669e-15	2.565e-12	Gm44892
6	8777835	8778335	-1.25896	3.24177	-11.0235	3.32395e-15	2.90061e-12	Ica1
9	15045049	15045549	-1.32649	3.42473	-10.9994	3.60082e-15	3.02136e-12	Panx1
9	54286282	54286782	-2.48595	2.66222	-10.9231	4.64411e-15	3.53726e-12	Gldn
8	13548888	13549388	-1.88566	2.79466	-10.9196	4.69855e-15	3.53726e-12	Gm5608
18	20745613	20746113	-1.66352	3.13987	-10.9194	4.70208e-15	3.53726e-12	B4galt6
1	57774756	57775249	-1.00851	3.55559	-10.857	5.79092e-15	4.21115e-12	Spats2l
1	57774756	57775256	-1.00851	3.55559	-10.857	5.79092e-15	4.21115e-12	Spats2l
1	57774756	57775162	-1.00851	3.55559	-10.857	5.79092e-15	4.21115e-12	Spats2l
12	23800292	23800792	-3.64534	2.01665	-10.77	7.75217e-15	5.45553e-12	Gm47437
12	8916302	8916802	-2.04703	2.28527	-10.744	8.45959e-15	5.59255e-12	Laptm4a
12	8916302	8916664	-2.04703	2.28527	-10.744	8.45959e-15	5.59255e-12	Gm47391
6	115361043	115361543	-1.5245	3.21492	-10.7441	8.45444e-15	5.59255e-12	Pparg
6	149365594	149366094	-1.87869	2.73322	-10.722	9.10619e-15	5.84296e-12	Gm15784
6	149365594	149366094	-1.87869	2.73322	-10.722	9.10619e-15	5.84296e-12	Gm15786
6	50455441	50455941	-1.36928	3.13673	-10.6913	1.00989e-14	6.29477e-12	Osbpl3
2	135658659	135659159	-1.28014	3.57829	-10.6437	1.18546e-14	7.18387e-12	Plcb4
18	86394967	86395467	-2.3017	2.41826	-10.5918	1.41225e-14	8.32696e-12	Neto1
4	135686334	135686834	-1.10193	3.29947	-10.5799	1.47035e-14	8.44136e-12	Ifnlr1
2	157424276	157424776	-1.52151	3.58814	-10.431	2.43495e-14	1.36208e-11	Src
11	49609735	49610235	-1.57491	2.80037	-10.269	4.22837e-14	2.2499e-11	Flt4
12	19288554	19289054	-2.98598	2.11523	-10.2478	4.54685e-14	2.36176e-11	Gm10479
12	19288554	19289054	-2.98598	2.11523	-10.2478	4.54685e-14	2.36176e-11	Gm5953
9	31131182	31131682	-1.3167	3.22162	-10.1962	5.42525e-14	2.75249e-11	St14
6	91489944	91490444	-2.02492	2.71688	-10.1065	7.38081e-14	3.50043e-11	Tmem43
6	91489944	91490444	-2.02492	2.71688	-10.1065	7.38081e-14	3.50043e-11	Xpc
4	32983273	32983773	-1.04083	3.53187	-10.1154	7.15722e-14	3.50043e-11	Rragd
2	153443301	153443479	-1.32012	2.91613	-10.1107	7.27332e-14	3.50043e-11	Gm14472
2	153443301	153443801	-1.32012	2.91613	-10.1107	7.27332e-14	3.50043e-11	Nol4l
18	66458378	66458878	-1.44178	2.82465	-10.0667	8.46196e-14	3.92779e-11	Pmaip1
12	19175832	19176332	-2.24923	2.47372	-10.0374	9.35895e-14	4.25364e-11	Gm48525
14	69767736	69768236	-1.30405	3.31109	-9.99163	1.09598e-13	4.87959e-11	Gm17740
14	69767736	69768236	-1.30405	3.31109	-9.99163	1.09598e-13	4.87959e-11	Tnfrsf10b
13	33935550	33936050	-0.986801	3.73275	-9.92995	1.35615e-13	5.91713e-11	Serpinb6a
13	33935550	33936050	-0.986801	3.73275	-9.92995	1.35615e-13	5.91713e-11	1110046J04Rik
11	8903040	8903540	-2.38019	2.18488	-9.90625	1.47198e-13	6.29661e-11	Gm11991
11	8903040	8903540	-2.38019	2.18488	-9.90625	1.47198e-13	6.29661e-11	Pkd1l1
1	155057227	155057727	-1.69244	2.84888	-9.87745	1.62624e-13	6.82268e-11	Gm29282
13	60176792	60177292	1.27963	2.92842	9.85692	1.74607e-13	7.18724e-11	Gas1
13	60176792	60177292	1.27963	2.92842	9.85692	1.74607e-13	7.18724e-11	Gm48488
2	155805009	155805509	-2.09061	2.59665	-9.7729	2.3371e-13	9.4419e-11	Mmp24
2	155810175	155810675	-2.68054	2.43944	-9.72427	2.76767e-13	1.02338e-10	Mmp24
2	155810175	155810675	-2.68054	2.43944	-9.72427	2.76767e-13	1.02338e-10	BC029722
10	25359916	25360416	-0.867715	3.7559	-9.72585	2.75246e-13	1.02338e-10	Epb41l2
2	18997465	18997965	-1.28527	3.49899	-9.73846	2.63432e-13	1.02338e-10	Pip4k2a
2	18997465	18997965	-1.28527	3.49899	-9.73846	2.63432e-13	1.02338e-10	4930426L09Rik
16	50528914	50529414	-1.22096	3.10039	-9.73187	2.69544e-13	1.02338e-10	G730013B05Rik
7	28267911	28268411	-1.43399	2.99787	-9.7345	2.67083e-13	1.02338e-10	Eid2
1	172500835	172501047	-1.08108	3.39637	-9.71182	2.89017e-13	1.05087e-10	Tagln2
1	172500835	172501245	-1.08108	3.39637	-9.71182	2.89017e-13	1.05087e-10	Tagln2
1	172500835	172501335	-1.08108	3.39637	-9.71182	2.89017e-13	1.05087e-10	Tagln2
10	78134933	78135433	-1.37477	2.92523	-9.68892	3.13013e-13	1.11946e-10	Icosl
10	78134933	78135433	-1.37477	2.92523	-9.68892	3.13013e-13	1.11946e-10	Gm47922
5	21372641	21373141	-1.72167	2.78537	-9.6641	3.41289e-13	1.2009e-10	Fgl2
6	49214014	49214514	-1.19513	3.16724	-9.63046	3.83789e-13	1.30824e-10	Igf2bp3
11	62788995	62789495	-1.34901	2.53668	-9.63415	3.78873e-13	1.30824e-10	Zfp286
11	62788995	62789151	-1.34901	2.53668	-9.63415	3.78873e-13	1.30824e-10	Zfp286
11	62820509	62821009	-1.46148	3.05214	-9.61339	4.07357e-13	1.36721e-10	Trim16
5	31631925	31632425	-2.08993	2.45848	-9.60478	4.19785e-13	1.38217e-10	Mrpl33
5	31631925	31632425	-2.08993	2.45848	-9.60478	4.19785e-13	1.38217e-10	Rbks
15	39197960	39198460	-1.16834	3.4741	-9.6016	4.24485e-13	1.38217e-10	Rims2
4	43957700	43958200	-1.37342	3.06863	-9.59334	4.36904e-13	1.40169e-10	Glipr2
1	119421485	119421985	-1.52741	2.73508	-9.5653	4.81893e-13	1.52362e-10	Inhbb
3	27938512	27939012	-0.98839	3.73155	-9.54222	5.22434e-13	1.6282e-10	Pld1
17	70751242	70751742	-1.44616	2.57353	-9.53488	5.36024e-13	1.64703e-10	Dlgap1
17	70751242	70751742	-1.44616	2.57353	-9.53488	5.36024e-13	1.64703e-10	5031415H12Rik
5	117319107	117319607	-0.907212	3.94973	-9.47667	6.57279e-13	1.95189e-10	Vsig10
5	117319107	117319607	-0.907212	3.94973	-9.47667	6.57279e-13	1.95189e-10	Gm10399
5	117319107	117319607	-0.907212	3.94973	-9.47667	6.57279e-13	1.95189e-10	BC051077
3	109340517	109341017	-1.4831	2.83092	-9.4746	6.62081e-13	1.95189e-10	Vav3
2	81990203	81990703	-1.3963	2.85163	-9.47658	6.57486e-13	1.95189e-10	Gm23900
2	81990203	81990703	-1.3963	2.85163	-9.47658	6.57486e-13	1.95189e-10	Zfp804a
5	57717356	57717856	-1.50192	2.41007	-9.46061	6.95368e-13	2.02269e-10	Pcdh7
5	57717356	57717856	-1.50192	2.41007	-9.46061	6.95368e-13	2.02269e-10	4932441J04Rik
7	100966088	100966588	-2.02974	2.47128	-9.44541	7.33467e-13	2.10544e-10	P2ry6
6	72627337	72627837	1.25168	2.46785	9.44154	7.43504e-13	2.10653e-10	Gm15401
18	65580952	65581382	-1.0874	3.59164	-9.38685	9.01018e-13	2.50407e-10	Zfp532
18	65580952	65581452	-1.0874	3.59164	-9.38685	9.01018e-13	2.50407e-10	Zfp532
18	65580952	65581230	-1.0874	3.59164	-9.38685	9.01018e-13	2.50407e-10	Zfp532
7	28013881	28014381	-1.16536	3.08617	-9.38504	9.06772e-13	2.50407e-10	Zfp850
11	4265780	4266280	-1.57301	2.52603	-9.35796	9.97414e-13	2.71995e-10	Lif
9	114978379	114978879	-0.984986	3.50396	-9.35402	1.01132e-12	2.72383e-10	Osbpl10
3	152165470	152165970	-1.12549	3.41334	-9.33593	1.07783e-12	2.85482e-10	Gipc2
3	152165470	152165970	-1.12549	3.41334	-9.33593	1.07783e-12	2.85482e-10	D630002J18Rik
17	31833816	31834316	-1.56657	2.77749	-9.33375	1.08613e-12	2.85482e-10	Cryaa
17	31833816	31834316	-1.56657	2.77749	-9.33375	1.08613e-12	2.85482e-10	Sik1
17	6476681	6477181	-2.29809	5.03805	-9.32366	1.12543e-12	2.89898e-10	Tmem181b-ps
17	6476681	6477181	-2.29809	5.03805	-9.32366	1.12543e-12	2.89898e-10	AC183095.1
3	145987860	145988360	1.26401	2.80148	9.31932	1.1428e-12	2.89898e-10	Syde2
19	10289918	10290418	-1.62279	2.68161	-9.32148	1.13412e-12	2.89898e-10	Dagla
13	112190558	112191058	-1.11086	2.91927	-9.28297	1.29903e-12	3.25742e-10	Gm48802
13	112190558	112191058	-1.11086	2.91927	-9.28297	1.29903e-12	3.25742e-10	Gm37427
1	82834386	82834446	-1.72106	2.19191	-9.26566	1.3808e-12	3.31027e-10	Gm17764
1	82834386	82834886	-1.72106	2.19191	-9.26566	1.3808e-12	3.31027e-10	Gm22396
1	82834483	82834886	-1.72106	2.19191	-9.26566	1.3808e-12	3.31027e-10	Agfg1
1	82834497	82834886	-1.72106	2.19191	-9.26566	1.3808e-12	3.31027e-10	Agfg1
1	82834669	82834886	-1.72106	2.19191	-9.26566	1.3808e-12	3.31027e-10	Agfg1
1	82834671	82834886	-1.72106	2.19191	-9.26566	1.3808e-12	3.31027e-10	Agfg1
1	82834674	82834886	-1.72106	2.19191	-9.26566	1.3808e-12	3.31027e-10	Agfg1
1	82834734	82834886	-1.72106	2.19191	-9.26566	1.3808e-12	3.31027e-10	Agfg1
2	116975459	116975959	-0.90067	3.64984	-9.26832	1.36791e-12	3.31027e-10	Gm29340
2	18767033	18767533	-0.987064	3.38663	-9.26736	1.37256e-12	3.31027e-10	Gm20539
2	18767033	18767533	-0.987064	3.38663	-9.26736	1.37256e-12	3.31027e-10	Carlr
17	24007713	24008213	-1.73314	2.75181	-9.2685	1.36703e-12	3.31027e-10	Gm27700
2	14604166	14604666	-2.13292	2.54357	-9.22297	1.60545e-12	3.79349e-10	Cacnb2
2	14604166	14604666	-2.13292	2.54357	-9.22297	1.60545e-12	3.79349e-10	Gm10849
2	180248336	180248836	-1.62627	2.21196	-9.22065	1.61866e-12	3.79349e-10	Rps21
2	180248336	180248836	-1.62627	2.21196	-9.22065	1.61866e-12	3.79349e-10	Lama5
11	32357503	32358003	-1.5719	2.55711	-9.21789	1.63452e-12	3.79349e-10	Sh3pxd2b
11	32357503	32358003	-1.5719	2.55711	-9.21789	1.63452e-12	3.79349e-10	Ubtd2
13	102898765	102899265	-1.29596	3.02274	-9.21235	1.66685e-12	3.8278e-10	Mast4
3	61362971	61363471	-1.06842	3.27059	-9.19175	1.79275e-12	4.07403e-10	Gm37696
1	43445726	43446226	-1.14534	2.98845	-9.17607	1.89503e-12	4.26206e-10	Nck2
11	121146096	121146596	-1.70429	2.16008	-9.17189	1.92322e-12	4.28132e-10	Tex19.1
4	133085311	133085811	-1.08347	3.1938	-9.15934	2.0106e-12	4.43063e-10	Gm26615
11	4262907	4263407	-1.311	2.85325	-9.15073	2.07281e-12	4.52205e-10	Lif
4	109407179	109407679	-1.18839	3.04308	-9.13259	2.21036e-12	4.77437e-10	Ttc39aos1
4	109407179	109407623	-1.18839	3.04308	-9.13259	2.21036e-12	4.77437e-10	Ttc39a
4	109407179	109407679	-1.18839	3.04308	-9.13259	2.21036e-12	4.77437e-10	Ttc39a
2	25365005	25365505	-0.920859	3.52852	-9.12271	2.28906e-12	4.84836e-10	Uap1l1
13	19619185	19619685	-1.62484	2.95115	-9.1229	2.28754e-12	4.84836e-10	Epdr1
13	19619185	19619685	-1.62484	2.95115	-9.1229	2.28754e-12	4.84836e-10	Sfrp4
2	35621916	35622416	-0.965889	3.4628	-9.09734	2.50447e-12	5.25361e-10	Dab2ip
7	99545887	99546387	-0.916195	3.56242	-9.05979	2.86124e-12	5.88876e-10	Arrb1
7	99545887	99546387	-0.916195	3.56242	-9.05979	2.86124e-12	5.88876e-10	Mir326
4	129048825	129049325	-0.935538	3.39211	-9.06207	2.8382e-12	5.88876e-10	Ak2
4	129048825	129049325	-0.935538	3.39211	-9.06207	2.8382e-12	5.88876e-10	1700086P04Rik
8	123332709	123333209	-1.84123	2.24444	-9.04423	3.02382e-12	6.16521e-10	Spire2
15	74659317	74659817	-2.46525	2.12058	-9.02726	3.21169e-12	6.42809e-10	Mroh4
15	74659317	74659817	-2.46525	2.12058	-9.02726	3.21169e-12	6.42809e-10	Arc
17	78200209	78200709	-1.19752	3.31968	-9.02877	3.19449e-12	6.42809e-10	Crim1
19	42266471	42266971	-1.63155	2.54917	-9.01622	3.3401e-12	6.62433e-10	Golga7b
19	42266471	42266971	-1.63155	2.54917	-9.01622	3.3401e-12	6.62433e-10	Gm26339
15	101286701	101287201	1.06011	3.03172	8.97804	3.82573e-12	7.51911e-10	Atg101
6	114988181	114988681	-1.87603	2.55738	-8.97391	3.88241e-12	7.56239e-10	Vgll4
6	114988181	114988681	-1.87603	2.55738	-8.97391	3.88241e-12	7.56239e-10	Tamm41
1	155059009	155059509	-1.47757	2.59011	-8.95749	4.11595e-12	7.94633e-10	Gm29282
8	123334074	123334574	-1.91737	2.20195	-8.94883	4.24482e-12	8.12324e-10	Spire2
18	70472282	70472782	-0.930499	3.52868	-8.9352	4.4559e-12	8.45303e-10	4930503L19Rik
18	70472282	70472782	-0.930499	3.52868	-8.9352	4.4559e-12	8.45303e-10	Stard6
1	165845085	165845272	-0.966956	3.62133	-8.9313	4.51827e-12	8.49746e-10	Gm37856
1	165844772	165845272	-0.966956	3.62133	-8.9313	4.51827e-12	8.49746e-10	Gm32999
13	3360526	3361026	-1.04055	3.06113	-8.92228	4.66573e-12	8.69978e-10	Gm48530
13	3360526	3361026	-1.04055	3.06113	-8.92228	4.66573e-12	8.69978e-10	Gm16505
18	82910863	82911363	-1.20258	3.28275	-8.9149	4.78995e-12	8.85572e-10	Zfp516
1	155053344	155053844	-1.55528	2.33414	-8.91151	4.84819e-12	8.88808e-10	Gm29441
1	155053344	155053844	-1.55528	2.33414	-8.91151	4.84819e-12	8.88808e-10	Gm29282
3	37727457	37727957	-1.88306	2.31343	-8.89521	5.13828e-12	9.34139e-10	Gm5148
17	81670089	81670589	-1.66244	2.2618	-8.87027	5.61625e-12	1.00808e-09	Slc8a1
17	81670089	81670589	-1.66244	2.2618	-8.87027	5.61625e-12	1.00808e-09	Rpl31-ps25
6	72626456	72626956	1.2686	2.47109	8.86921	5.63743e-12	1.00808e-09	Gm15401
13	117024775	117025275	-1.28421	3.05265	-8.86431	5.7369e-12	1.01753e-09	Parp8
15	74892599	74893099	-1.84933	2.56481	-8.84688	6.10502e-12	1.07409e-09	2010109I03Rik
6	121211213	121211713	-1.04522	3.2173	-8.84292	6.19185e-12	1.08065e-09	Tuba8
6	121211696	121211713	-1.04522	3.2173	-8.84292	6.19185e-12	1.08065e-09	Gm15856
10	41565402	41565676	-1.15688	3.19032	-8.83576	6.35232e-12	1.09986e-09	Ccdc162
10	41565402	41565902	-1.15688	3.19032	-8.83576	6.35232e-12	1.09986e-09	5730435O14Rik
6	33247807	33248307	-1.6997	2.4284	-8.82162	6.68125e-12	1.13983e-09	Exoc4
6	33247807	33248307	-1.6997	2.4284	-8.82162	6.68125e-12	1.13983e-09	Gm1401
17	35699774	35700274	-1.34417	2.58414	-8.82135	6.68765e-12	1.13983e-09	Ddr1
17	35699774	35700274	-1.34417	2.58414	-8.82135	6.68765e-12	1.13983e-09	Gm23864
17	35699774	35700274	-1.34417	2.58414	-8.82135	6.68765e-12	1.13983e-09	Gm4577
4	147809227	147809727	-1.1472	3.07006	-8.81546	6.82983e-12	1.15504e-09	Zfp984
4	147809227	147809727	-1.1472	3.07006	-8.81546	6.82983e-12	1.15504e-09	Gm20707
2	35661482	35661982	-1.11126	3.08109	-8.80268	7.14903e-12	1.19972e-09	Dab2ip
1	192806473	192806973	-1.557	2.39798	-8.77788	7.81171e-12	1.30092e-09	Hhat
1	192806473	192806973	-1.557	2.39798	-8.77788	7.81171e-12	1.30092e-09	Gm38360
2	18608833	18609333	-1.25868	3.00006	-8.74834	8.68209e-12	1.43491e-09	Gm13353
2	18608833	18609333	-1.25868	3.00006	-8.74834	8.68209e-12	1.43491e-09	Gm13355
5	113588509	113589009	-2.28005	1.7975	-8.74054	8.92802e-12	1.46446e-09	Wscd2
5	113588509	113589009	-2.28005	1.7975	-8.74054	8.92802e-12	1.46446e-09	Cmklr1
13	95524540	95525040	-1.35738	3.03905	-8.73408	9.13682e-12	1.48753e-09	F2rl1
3	51560153	51560653	-0.87863	3.61576	-8.73104	9.23663e-12	1.49264e-09	Gm38200
3	51560153	51560653	-0.87863	3.61576	-8.73104	9.23663e-12	1.49264e-09	5031434O11Rik
3	51560153	51560653	-0.87863	3.61576	-8.73104	9.23663e-12	1.49264e-09	Setd7
3	69005015	69005515	-0.769148	3.70081	-8.7275	9.35444e-12	1.50056e-09	Ift80
3	69005015	69005515	-0.769148	3.70081	-8.7275	9.35444e-12	1.50056e-09	Smc4
3	69005015	69005515	-0.769148	3.70081	-8.7275	9.35444e-12	1.50056e-09	Mir15b
3	69005015	69005515	-0.769148	3.70081	-8.7275	9.35444e-12	1.50056e-09	Mir16-2
10	119453991	119454491	-1.13137	3.42882	-8.71405	9.81585e-12	1.56309e-09	Grip1
10	119453991	119454491	-1.13137	3.42882	-8.71405	9.81585e-12	1.56309e-09	Grip1os3
10	119454379	119454491	-1.13137	3.42882	-8.71405	9.81585e-12	1.56309e-09	Grip1os3
8	104509262	104509762	-1.02157	3.36384	-8.70301	1.02121e-11	1.6144e-09	Terb1
11	98932613	98933113	-0.907333	3.34087	-8.69653	1.04517e-11	1.64039e-09	Rara
11	98932718	98933113	-0.907333	3.34087	-8.69653	1.04517e-11	1.64039e-09	Rara
11	98932613	98932698	-0.907333	3.34087	-8.69653	1.04517e-11	1.64039e-09	Rara
8	25101863	25102363	-1.15832	3.54784	-8.68938	1.0723e-11	1.65909e-09	Plekha2
8	25101863	25102216	-1.15832	3.54784	-8.68938	1.0723e-11	1.65909e-09	5830408C22Rik
8	25101863	25102363	-1.15832	3.54784	-8.68938	1.0723e-11	1.65909e-09	5830408C22Rik
8	25101998	25102363	-1.15832	3.54784	-8.68938	1.0723e-11	1.65909e-09	5830408C22Rik
4	124646358	124646858	-1.35872	2.71228	-8.68995	1.0701e-11	1.65909e-09	3100002H09Rik
4	124646358	124646858	-1.35872	2.71228	-8.68995	1.0701e-11	1.65909e-09	Pou3f1
14	54572906	54573406	-1.49661	2.91708	-8.6866	1.08304e-11	1.66391e-09	Ajuba
7	31126437	31126937	-0.91158	3.55963	-8.67805	1.11672e-11	1.69183e-09	Scn1b
11	83409677	83410177	-0.93314	3.19704	-8.67975	1.10995e-11	1.69183e-09	Rasl10b
11	83409677	83410137	-0.93314	3.19704	-8.67975	1.10995e-11	1.69183e-09	Rasl10b
19	53420847	53421347	-1.22397	2.89311	-8.66898	1.15364e-11	1.7357e-09	Smndc1
19	53420847	53421347	-1.22397	2.89311	-8.66898	1.15364e-11	1.7357e-09	Mirt1
6	125344451	125344646	-1.27459	3.05255	-8.6607	1.18841e-11	1.77578e-09	Tnfrsf1a
6	125344146	125344362	-1.27459	3.05255	-8.6607	1.18841e-11	1.77578e-09	Scnn1a
6	125344146	125344646	-1.27459	3.05255	-8.6607	1.18841e-11	1.77578e-09	Tnfrsf1a
3	105894821	105895321	-1.21654	2.96733	-8.65585	1.20926e-11	1.79463e-09	Tmigd3
3	105894821	105895321	-1.21654	2.96733	-8.65585	1.20926e-11	1.79463e-09	Adora3
13	50417790	50418290	-1.39502	2.798	-8.65247	1.224e-11	1.80424e-09	Fbxw17
13	10360243	10360743	-1.50212	2.77023	-8.63915	1.28389e-11	1.87983e-09	Chrm3
11	121084406	121084906	-1.22611	3.02655	-8.62947	1.32926e-11	1.93328e-09	Sectm1a
7	132729286	132729786	-1.37592	2.57268	-8.62079	1.37134e-11	1.98127e-09	Gm15582
7	132729286	132729786	-1.37592	2.57268	-8.62079	1.37134e-11	1.98127e-09	Fam53b
5	139324716	139325216	-1.28805	2.87225	-8.61689	1.39065e-11	1.99594e-09	Adap1
17	17506496	17506996	-2.45992	1.93231	-8.59997	1.47774e-11	2.10709e-09	AC121795.1
17	17506496	17506996	-2.45992	1.93231	-8.59997	1.47774e-11	2.10709e-09	Lnpep
11	95145717	95146217	-1.01542	3.08941	-8.59494	1.50472e-11	2.12743e-09	Dlx4
11	95145717	95146052	-1.01542	3.08941	-8.59494	1.50472e-11	2.12743e-09	Dlx4os
14	70554389	70554687	-2.03089	2.54828	-8.59189	1.52127e-11	2.12743e-09	Hr
14	70554389	70554889	-2.03089	2.54828	-8.59189	1.52127e-11	2.12743e-09	Hr
2	24473974	24474097	-1.63846	2.77795	-8.59339	1.51312e-11	2.12743e-09	Pax8
2	24473974	24474474	-1.63846	2.77795	-8.59339	1.51312e-11	2.12743e-09	Pax8
2	24474215	24474474	-1.63846	2.77795	-8.59339	1.51312e-11	2.12743e-09	Pax8
6	128275592	128276092	-1.30993	2.68439	-8.57203	1.63375e-11	2.27018e-09	Tead4
11	4263930	4264430	-1.75337	2.41549	-8.56025	1.70442e-11	2.3534e-09	Lif
8	57510888	57511388	-0.989946	3.16851	-8.5564	1.72818e-11	2.3712e-09	Hmgb2
4	146932269	146932769	-1.10001	3.58144	-8.5507	1.76396e-11	2.39022e-09	Gm20760
2	69822645	69823145	-1.09383	3.01871	-8.55142	1.75938e-11	2.39022e-09	Klhl23
2	69822645	69822944	-1.09383	3.01871	-8.55142	1.75938e-11	2.39022e-09	Klhl23
5	124861707	124862207	-1.2202	3.03028	-8.5458	1.79528e-11	2.41765e-09	Ccdc92
5	124861707	124862207	-1.2202	3.03028	-8.5458	1.79528e-11	2.41765e-09	Zfp664
13	3917711	3918211	-1.03562	2.94012	-8.54138	1.82407e-11	2.42646e-09	Net1
13	3917711	3918211	-1.03562	2.94012	-8.54138	1.82407e-11	2.42646e-09	Tubal3
4	155694624	155695124	-1.21527	3.16722	-8.54305	1.81312e-11	2.42646e-09	Fndc10
2	117342403	117342903	-1.86517	2.57673	-8.53501	1.86632e-11	2.45275e-09	Rasgrp1
2	124610277	124610777	-0.888386	3.40209	-8.53085	1.89445e-11	2.47481e-09	Sema6d
10	93641144	93641644	-0.746088	3.72761	-8.50411	2.08575e-11	2.66098e-09	Ntn4
1	177257943	177258443	-0.784834	3.74256	-8.50446	2.08316e-11	2.66098e-09	Akt3
14	121504946	121505446	-1.32282	2.60558	-8.507	2.06422e-11	2.66098e-09	Slc15a1
10	32889834	32890334	-1.55506	2.72154	-8.5076	2.0597e-11	2.66098e-09	Nkain2
17	23999467	23999967	-2.66498	1.96928	-8.48921	2.20068e-11	2.77675e-09	Prss22
14	122406606	122407106	-1.39742	2.73702	-8.48905	2.20195e-11	2.77675e-09	AC154683.1
2	167407122	167407622	-1.91901	2.01075	-8.47034	2.3554e-11	2.95318e-09	B4galt5
2	167407122	167407622	-1.91901	2.01075	-8.47034	2.3554e-11	2.95318e-09	Slc9a8
1	192854779	192855279	-1.32534	2.87398	-8.44512	2.57944e-11	3.21561e-09	Gm15867
1	192854779	192855279	-1.32534	2.87398	-8.44512	2.57944e-11	3.21561e-09	Sertad4
14	21983004	21983504	-1.34322	2.80453	-8.43397	2.6852e-11	3.32843e-09	Gm37590
14	21983004	21983504	-1.34322	2.80453	-8.43397	2.6852e-11	3.32843e-09	Zfp503
9	40320823	40321323	-1.22536	3.17488	-8.41889	2.83514e-11	3.49443e-09	1700110K17Rik
15	102243373	102243873	-0.919699	3.15979	-8.40859	2.94247e-11	3.60634e-09	Rarg
9	62857960	62858460	-1.01067	3.11082	-8.40698	2.95962e-11	3.6071e-09	Calml4
13	28952626	28952713	-1.28946	3.18154	-8.37534	3.31746e-11	3.99855e-09	Gm26735
13	28952626	28953126	-1.28946	3.18154	-8.37534	3.31746e-11	3.99855e-09	Sox4
11	107046904	107047404	1.22818	2.26172	8.37659	3.30258e-11	3.99855e-09	Bptf
6	127149886	127150386	-0.913526	3.45004	-8.3654	3.43861e-11	4.12179e-09	Ccnd2
6	127149886	127150386	-0.913526	3.45004	-8.3654	3.43861e-11	4.12179e-09	9330179D12Rik
6	127149961	127150386	-0.913526	3.45004	-8.3654	3.43861e-11	4.12179e-09	Ccnd2
6	127150007	127150386	-0.913526	3.45004	-8.3654	3.43861e-11	4.12179e-09	Ccnd2
6	127150033	127150386	-0.913526	3.45004	-8.3654	3.43861e-11	4.12179e-09	Ccnd2
6	127150060	127150386	-0.913526	3.45004	-8.3654	3.43861e-11	4.12179e-09	Ccnd2
1	152624693	152625193	-0.921997	3.36532	-8.36173	3.48448e-11	4.15396e-09	Rgl1
8	94977668	94977993	-1.16454	2.95218	-8.3556	3.56244e-11	4.22381e-09	Adgrg1
8	94978109	94978168	-1.16454	2.95218	-8.3556	3.56244e-11	4.22381e-09	Adgrg1
8	94977668	94978107	-1.16454	2.95218	-8.3556	3.56244e-11	4.22381e-09	Adgrg1
8	94977668	94978168	-1.16454	2.95218	-8.3556	3.56244e-11	4.22381e-09	Adgrg1
13	59675468	59675968	-0.915484	3.42763	-8.34695	3.67553e-11	4.31677e-09	Golm1
6	29536396	29536896	1.00765	2.67703	8.34658	3.68041e-11	4.31677e-09	Irf5
5	106964167	106964667	-1.02801	2.97352	-8.34128	3.75147e-11	4.37658e-09	Cdc7
3	137977461	137977961	-1.22971	2.37649	-8.33793	3.79717e-11	4.40633e-09	Dapp1
6	37714518	37715018	-1.92235	2.11286	-8.3229	4.00896e-11	4.60929e-09	Ybx1-ps2
6	37714518	37715018	-1.92235	2.11286	-8.3229	4.00896e-11	4.60929e-09	Atp6v0c-ps2
14	65833421	65833921	-1.28235	2.46542	-8.32253	4.01433e-11	4.60929e-09	Esco2
14	65833421	65833921	-1.28235	2.46542	-8.32253	4.01433e-11	4.60929e-09	Ccdc25
6	94601428	94601928	1.16584	2.56673	8.3191	4.06447e-11	4.64244e-09	Slc25a26
6	94601428	94601928	1.16584	2.56673	8.3191	4.06447e-11	4.64244e-09	Lrig1
3	107036224	107036724	-1.68205	2.41415	-8.30917	4.21287e-11	4.78688e-09	AI504432
3	107036224	107036724	-1.68205	2.41415	-8.30917	4.21287e-11	4.78688e-09	Kcna3
12	12262246	12262746	-0.907508	3.45385	-8.30372	4.29666e-11	4.84481e-09	Fam49a
9	65102250	65102486	-1.48411	2.87338	-8.30298	4.30827e-11	4.84481e-09	Igdcc4
9	65102250	65102495	-1.48411	2.87338	-8.30298	4.30827e-11	4.84481e-09	Igdcc4
9	65102250	65102523	-1.48411	2.87338	-8.30298	4.30827e-11	4.84481e-09	Igdcc4
9	65102250	65102535	-1.48411	2.87338	-8.30298	4.30827e-11	4.84481e-09	Igdcc4
9	65102250	65102750	-1.48411	2.87338	-8.30298	4.30827e-11	4.84481e-09	Igdcc4
9	65102535	65102750	-1.48411	2.87338	-8.30298	4.30827e-11	4.84481e-09	Igdcc3
13	21780008	21780508	-1.3402	2.93152	-8.30001	4.35471e-11	4.87191e-09	Hist1h1b
14	32322015	32322515	-1.17771	2.54523	-8.29705	4.40165e-11	4.8993e-09	Ogdhl
14	32322015	32322515	-1.17771	2.54523	-8.29705	4.40165e-11	4.8993e-09	Gm48914
15	98295890	98296390	-1.13279	3.16151	-8.28769	4.55302e-11	5.04207e-09	Zfp641
9	57421309	57421809	-1.12656	2.89981	-8.28517	4.59474e-11	5.06257e-09	Ppcdc
2	155640100	155640600	1.18226	3.06869	8.28285	4.63336e-11	5.07947e-09	Trpc4ap
5	111287835	111288335	1.07758	2.58521	8.27863	4.70474e-11	5.08112e-09	Gm27602
5	111287835	111288335	1.07758	2.58521	8.27863	4.70474e-11	5.08112e-09	Gm27680
2	181043788	181044075	1.17686	2.67902	8.27987	4.68364e-11	5.08112e-09	Chrna4
2	181043788	181044225	1.17686	2.67902	8.27987	4.68364e-11	5.08112e-09	Chrna4
2	181043788	181044288	1.17686	2.67902	8.27987	4.68364e-11	5.08112e-09	Chrna4
11	115877255	115877755	-1.58277	2.57961	-8.27893	4.69962e-11	5.08112e-09	Myo15b
12	54364402	54364902	-2.13455	1.76188	-8.26972	4.85872e-11	5.22157e-09	Gm47552
12	54364402	54364902	-2.13455	1.76188	-8.26972	4.85872e-11	5.22157e-09	Gm7550
2	59670490	59670990	-1.12663	2.90116	-8.26042	5.02499e-11	5.37378e-09	Tanc1
9	58488560	58489060	-1.8892	2.3021	-8.25711	5.08552e-11	5.41199e-09	Insyn1
12	111790478	111790978	0.745576	3.86072	8.25428	5.13785e-11	5.44113e-09	Klc1
14	76414363	76414863	-1.2117	3.40143	-8.25176	5.18488e-11	5.46442e-09	Tsc22d1
11	96931766	96932266	-1.5231	2.79827	-8.24915	5.23401e-11	5.48967e-09	Prr15l
7	58658129	58658629	-1.50331	2.46779	-8.24562	5.30125e-11	5.53359e-09	Atp10a
11	117089557	117090057	-1.29797	2.56824	-8.23517	5.50563e-11	5.71956e-09	Gm24323
11	117089557	117090057	-1.29797	2.56824	-8.23517	5.50563e-11	5.71956e-09	Gm11730
15	36901556	36902056	-1.21849	2.86108	-8.23236	5.56198e-11	5.7506e-09	Gm10384
15	36901556	36902056	-1.21849	2.86108	-8.23236	5.56198e-11	5.7506e-09	Gm41300
2	38351407	38351907	-1.40581	2.51019	-8.23106	5.58822e-11	5.7506e-09	Gm27197
2	38351407	38351759	-1.40581	2.51019	-8.23106	5.58822e-11	5.7506e-09	Lhx2
2	38351407	38351907	-1.40581	2.51019	-8.23106	5.58822e-11	5.7506e-09	Lhx2
11	24127928	24128428	-2.46092	2.35306	-8.22671	5.67689e-11	5.81441e-09	Bcl11a
11	24127928	24128428	-2.46092	2.35306	-8.22671	5.67689e-11	5.81441e-09	Gm12064
19	44756767	44757267	-1.70124	2.09594	-8.21995	5.81742e-11	5.9305e-09	Pax2
19	44756767	44757045	-1.70124	2.09594	-8.21995	5.81742e-11	5.9305e-09	Pax2
13	51408605	51409105	-1.59681	2.47384	-8.20704	6.09574e-11	6.18533e-09	S1pr3
5	64160274	64160451	-0.989667	3.34278	-8.20478	6.14597e-11	6.20743e-09	Tbc1d1
5	64160274	64160774	-0.989667	3.34278	-8.20478	6.14597e-11	6.20743e-09	Tbc1d1
12	16999622	17000122	-1.43067	2.62125	-8.2018	6.21247e-11	6.24568e-09	Pqlc3
7	12803341	12803841	-1.12213	2.90046	-8.19845	6.28838e-11	6.293e-09	Gm18194
7	12803341	12803841	-1.12213	2.90046	-8.19845	6.28838e-11	6.293e-09	Zscan18
1	193035317	193035817	-1.73809	2.16436	-8.19494	6.36886e-11	6.34444e-09	Syt14
16	28446126	28446626	-1.87842	2.17664	-8.17331	6.88797e-11	6.83036e-09	Fgf12
11	67921836	67922336	-1.17619	3.12967	-8.16786	7.02538e-11	6.9351e-09	9130017K11Rik
11	67921836	67922336	-1.17619	3.12967	-8.16786	7.02538e-11	6.9351e-09	Usp43
9	63722113	63722613	-1.37096	2.55479	-8.16477	7.10443e-11	6.98154e-09	Smad3
15	38452514	38453014	-1.62725	2.73237	-8.16237	7.1664e-11	7.01086e-09	G930009F23Rik
15	38452514	38453014	-1.62725	2.73237	-8.16237	7.1664e-11	7.01086e-09	Gm41307
2	25403071	25403571	-1.07257	3.03484	-8.15281	7.41908e-11	7.22565e-09	Npdc1
7	127008627	127009127	-0.932377	3.23222	-8.149	7.52237e-11	7.29369e-09	Cdipt
7	127008627	127009127	-0.932377	3.23222	-8.149	7.52237e-11	7.29369e-09	Mvp
9	14751762	14752262	-1.25127	3.04171	-8.14368	7.66873e-11	7.37009e-09	Fut4
10	85829343	85829843	-1.22664	2.60662	-8.14434	7.65057e-11	7.37009e-09	Pwp1
10	85829343	85829843	-1.22664	2.60662	-8.14434	7.65057e-11	7.37009e-09	Gm19624
17	70738355	70738855	-1.16447	2.9951	-8.13606	7.88351e-11	7.54328e-09	Dlgap1
17	70738355	70738855	-1.16447	2.9951	-8.13606	7.88351e-11	7.54328e-09	5031415H12Rik
8	119806625	119807125	-1.67439	2.5199	-8.12838	8.10619e-11	7.72248e-09	Tldc1
8	119806625	119807125	-1.67439	2.5199	-8.12838	8.10619e-11	7.72248e-09	Cotl1
16	10525892	10526392	0.79915	3.07089	8.12015	8.35194e-11	7.90137e-09	Dexi
16	10525892	10526392	0.79915	3.07089	8.12015	8.35194e-11	7.90137e-09	Ciita
5	148399107	148399607	-1.29064	2.74427	-8.11967	8.36641e-11	7.90137e-09	Slc7a1
6	87981046	87981546	-1.30977	2.87628	-8.1065	8.77594e-11	8.25241e-09	Gm5577
6	87981046	87981546	-1.30977	2.87628	-8.1065	8.77594e-11	8.25241e-09	H1fx
6	87981046	87981546	-1.30977	2.87628	-8.1065	8.77594e-11	8.25241e-09	Gm47286
6	87981191	87981546	-1.30977	2.87628	-8.1065	8.77594e-11	8.25241e-09	Gm44168
19	46348848	46349302	-1.16863	3.03559	-8.09757	9.06477e-11	8.47828e-09	Mir146b
19	46348848	46349348	-1.16863	3.03559	-8.09757	9.06477e-11	8.47828e-09	2310034G01Rik
14	69994985	69995485	-1.5421	2.54929	-8.09669	9.09387e-11	8.47828e-09	Pebp4
14	69994985	69995485	-1.5421	2.54929	-8.09669	9.09387e-11	8.47828e-09	Gm33524
2	181042892	181043392	1.37454	2.40767	8.09196	9.25118e-11	8.58824e-09	Chrna4
2	30711649	30712149	-0.889212	3.66643	-8.08556	9.46864e-11	8.74234e-09	Gm14486
2	30711649	30712149	-0.889212	3.66643	-8.08556	9.46864e-11	8.74234e-09	Gm14488
2	180234630	180235130	-2.17968	2.00691	-8.08472	9.49731e-11	8.74234e-09	Rps21
2	180234630	180235130	-2.17968	2.00691	-8.08472	9.49731e-11	8.74234e-09	Lama5
15	97831067	97831567	-1.09879	3.45353	-8.08307	9.55451e-11	8.75803e-09	Hdac7
7	144635693	144636161	-1.80004	2.25479	-8.0765	9.78514e-11	8.93191e-09	Ano1
7	144635693	144636193	-1.80004	2.25479	-8.0765	9.78514e-11	8.93191e-09	Ano1
8	87037853	87038353	-1.41829	2.28066	-8.07108	9.97938e-11	9.07126e-09	Gm24781
8	87037853	87038353	-1.41829	2.28066	-8.07108	9.97938e-11	9.07126e-09	Rps13-ps1
16	44558265	44558765	-1.43304	2.70914	-8.06703	1.01273e-10	9.16748e-09	Mir3081
16	44558265	44558765	-1.43304	2.70914	-8.06703	1.01273e-10	9.16748e-09	Boc
1	172562839	172563129	-0.943132	3.14404	-8.06072	1.03619e-10	9.33505e-09	4933439K11Rik
1	172562839	172563339	-0.943132	3.14404	-8.06072	1.03619e-10	9.33505e-09	Vsig8
1	172562839	172563339	-0.943132	3.14404	-8.06072	1.03619e-10	9.33505e-09	Slamf8
15	97786648	97787148	-1.0796	2.79043	-8.05976	1.03979e-10	9.33505e-09	Hdac7
15	97786648	97787148	-1.0796	2.79043	-8.05976	1.03979e-10	9.33505e-09	Slc48a1
13	51793019	51793519	-1.60672	2.65574	-8.05849	1.04462e-10	9.33997e-09	Sema4d
8	125910426	125910926	0.844536	2.96349	8.0378	1.12611e-10	9.98669e-09	Map3k21
1	88701642	88702142	-0.928726	3.2204	-8.03837	1.12381e-10	9.98669e-09	Arl4c
5	43868753	43869253	-1.19201	2.96061	-8.0363	1.13228e-10	1.00007e-08	Cd38
8	106619881	106620381	-1.16294	3.18173	-8.0295	1.16058e-10	1.02094e-08	Cdh1
8	106619881	106620381	-1.16294	3.18173	-8.0295	1.16058e-10	1.02094e-08	Tango6
6	119326306	119326806	-2.167	2.08371	-8.02552	1.1775e-10	1.0293e-08	Cacna2d4
6	119326306	119326806	-2.167	2.08371	-8.02552	1.1775e-10	1.0293e-08	Lrtm2
10	93310162	93310662	-1.05475	3.25913	-8.02505	1.17953e-10	1.0293e-08	Elk3
10	14545224	14545490	-1.37045	2.72616	-8.02114	1.19637e-10	1.03572e-08	Gm46212
10	14545224	14545724	-1.37045	2.72616	-8.02114	1.19637e-10	1.03572e-08	Adgrg6
15	84105166	84105666	-1.49967	2.5551	-8.02133	1.19556e-10	1.03572e-08	Sult4a1
15	84105166	84105666	-1.49967	2.5551	-8.02133	1.19556e-10	1.03572e-08	Gm46526
1	134061024	134061524	-0.786587	3.48734	-8.01397	1.22798e-10	1.05471e-08	Fmod
1	134061024	134061524	-0.786587	3.48734	-8.01397	1.22798e-10	1.05471e-08	Btg2
17	71310730	71311230	-1.1327	2.80055	-8.01464	1.22498e-10	1.05471e-08	Emilin2
17	71310978	71311230	-1.1327	2.80055	-8.01464	1.22498e-10	1.05471e-08	Emilin2
17	71310730	71311230	-1.1327	2.80055	-8.01464	1.22498e-10	1.05471e-08	AC126942.1
8	117498376	117498876	-1.25878	2.74446	-8.00345	1.2758e-10	1.09148e-08	Plcg2
14	33362187	33362687	-1.58989	2.33646	-7.99619	1.30991e-10	1.11629e-08	Arhgap22
14	103650504	103651004	-1.21109	2.578	-7.98263	1.37612e-10	1.16815e-08	Gm22877
14	103650504	103651004	-1.21109	2.578	-7.98263	1.37612e-10	1.16815e-08	Slain1
14	103650771	103651004	-1.21109	2.578	-7.98263	1.37612e-10	1.16815e-08	Slain1
6	72512536	72513036	-0.800942	3.60126	-7.98054	1.38662e-10	1.1725e-08	Mat2a
6	72512536	72513036	-0.800942	3.60126	-7.98054	1.38662e-10	1.1725e-08	Sh2d6
6	7692730	7693230	-1.08704	2.57642	-7.97811	1.39892e-10	1.17834e-08	Asns
11	43528483	43528983	-0.922309	3.12155	-7.96974	1.44215e-10	1.20544e-08	Ccnjl
9	91381538	91382038	-1.17382	2.37244	-7.97011	1.44022e-10	1.20544e-08	Gm37477
9	91381538	91382038	-1.17382	2.37244	-7.97011	1.44022e-10	1.20544e-08	Zic4
7	142967796	142968296	-1.93781	2.27441	-7.96831	1.44966e-10	1.20709e-08	Ascl2
7	142968264	142968296	-1.93781	2.27441	-7.96831	1.44966e-10	1.20709e-08	Ascl2
9	109097650	109097710	-0.969591	3.15232	-7.96708	1.45614e-10	1.20788e-08	Plxnb1
9	109097650	109098150	-0.969591	3.15232	-7.96708	1.45614e-10	1.20788e-08	Gm7628
2	104849313	104849813	-0.93134	3.0738	-7.96528	1.46574e-10	1.21124e-08	Prrg4
5	139724473	139724973	-1.21222	2.69216	-7.94298	1.58953e-10	1.30858e-08	Micall2
11	76479069	76479569	-1.77605	2.52264	-7.93844	1.61603e-10	1.32539e-08	Abr
9	32540894	32541394	-1.03855	3.38758	-7.93513	1.6356e-10	1.33642e-08	Fli1
9	32540894	32541394	-1.03855	3.38758	-7.93513	1.6356e-10	1.33642e-08	Gm37082
2	66124180	66124680	-1.16895	2.88882	-7.93197	1.65449e-10	1.34681e-08	Galnt3
2	66124180	66124680	-1.16895	2.88882	-7.93197	1.65449e-10	1.34681e-08	Gm28638
5	104459611	104460111	-1.19558	2.93554	-7.92272	1.71113e-10	1.37749e-08	Pkd2
7	100964441	100964941	-1.37725	2.38618	-7.92304	1.70913e-10	1.37749e-08	P2ry6
15	96642136	96642636	-1.20522	2.42658	-7.92474	1.69861e-10	1.37749e-08	Slc38a1
9	63541035	63541535	1.48137	2.65316	7.91657	1.74989e-10	1.40351e-08	Gm16759
9	63541035	63541535	1.48137	2.65316	7.91657	1.74989e-10	1.40351e-08	Iqch
7	74554615	74555115	-1.2504	3.04273	-7.91125	1.78407e-10	1.42569e-08	Slco3a1
10	128909841	128910341	-0.928112	3.41685	-7.89012	1.92673e-10	1.5285e-08	Cd63
5	139285726	139286226	-1.37447	2.58582	-7.89027	1.92565e-10	1.5285e-08	Adap1
12	54399902	54400402	-1.6005	2.13167	-7.88854	1.93783e-10	1.53173e-08	Gm46328
14	70566360	70566860	-1.83249	2.22385	-7.87886	2.00734e-10	1.58094e-08	Hr
14	70566360	70566860	-1.83249	2.22385	-7.87886	2.00734e-10	1.58094e-08	Nudt18
17	43801809	43802309	-1.19494	3.0507	-7.8742	2.04175e-10	1.60024e-08	Rcan2
5	51868373	51868873	1.34272	1.96134	7.87356	2.04651e-10	1.60024e-08	Gm42616
5	51868373	51868873	1.34272	1.96134	7.87356	2.04651e-10	1.60024e-08	Gm43606
11	120281118	120281618	0.939475	2.94551	7.86773	2.09036e-10	1.62564e-08	Gm47297
11	120281118	120281618	0.939475	2.94551	7.86773	2.09036e-10	1.62564e-08	Bahcc1
4	123106107	123106607	-1.2071	2.71053	-7.86727	2.0939e-10	1.62564e-08	Bmp8b
4	123106165	123106607	-1.2071	2.71053	-7.86727	2.0939e-10	1.62564e-08	Oxct2b
4	106628550	106629050	-2.13227	2.04151	-7.86566	2.1062e-10	1.62939e-08	Ttc22
7	133122528	133123028	-1.0229	3.19001	-7.861	2.14225e-10	1.65142e-08	Ctbp2
7	133122528	133123028	-1.0229	3.19001	-7.861	2.14225e-10	1.65142e-08	Fgfr2
7	133122770	133123028	-1.0229	3.19001	-7.861	2.14225e-10	1.65142e-08	Ctbp2
7	133122856	133123028	-1.0229	3.19001	-7.861	2.14225e-10	1.65142e-08	Ctbp2
7	133122528	133123028	-1.0229	3.19001	-7.861	2.14225e-10	1.65142e-08	B930086L07Rik
1	5019270	5019770	-1.06405	3.04503	-7.85914	2.15681e-10	1.6568e-08	Rgs20
5	106925800	106926300	-1.53981	2.24711	-7.85177	2.21553e-10	1.69593e-08	Hfm1
4	106463780	106464280	0.829104	3.03739	7.83988	2.31361e-10	1.76481e-08	Pcsk9
2	24521553	24522053	-1.5644	2.55119	-7.83282	2.37385e-10	1.80446e-08	Gm13418
2	24521553	24522053	-1.5644	2.55119	-7.83282	2.37385e-10	1.80446e-08	Gm13417
4	3362420	3362920	-1.67622	2.0163	-7.83023	2.39637e-10	1.81525e-08	Gm11786
4	3362420	3362920	-1.67622	2.0163	-7.83023	2.39637e-10	1.81525e-08	Gm11784
11	118354768	118355268	-1.11857	3.00862	-7.79809	2.69423e-10	2.02747e-08	Timp2
10	78136036	78136536	-1.39588	2.29711	-7.798	2.69512e-10	2.02747e-08	Icosl
10	78136036	78136536	-1.39588	2.29711	-7.798	2.69512e-10	2.02747e-08	Gm47922
15	32778830	32779330	-0.964982	2.76783	-7.79024	2.77242e-10	2.06893e-08	Gm32618
11	32361708	32362208	-1.63696	2.11858	-7.78962	2.77867e-10	2.06893e-08	Sh3pxd2b
11	32361708	32362208	-1.63696	2.11858	-7.78962	2.77867e-10	2.06893e-08	Ubtd2
3	93520608	93521108	-1.20498	2.96806	-7.79042	2.77061e-10	2.06893e-08	S100a11
4	109420165	109420665	-1.44178	2.55873	-7.775	2.93087e-10	2.16918e-08	Ttc39a
12	69474662	69475162	-1.4913	2.58421	-7.77478	2.93321e-10	2.16918e-08	5830428M24Rik
7	35168545	35169045	0.863741	3.01493	7.76469	3.04313e-10	2.24287e-08	Slc7a10
7	35168545	35169045	0.863741	3.01493	7.76469	3.04313e-10	2.24287e-08	Gm35665
7	110768521	110769021	-1.09925	3.14429	-7.76364	3.05478e-10	2.24388e-08	Ampd3
7	110768521	110769021	-1.09925	3.14429	-7.76364	3.05478e-10	2.24388e-08	B430319F04Rik
7	110768672	110769021	-1.09925	3.14429	-7.76364	3.05478e-10	2.24388e-08	Ampd3
3	79886123	79886623	-1.43049	2.43078	-7.76106	3.08367e-10	2.25749e-08	Fam198b
3	79886123	79886623	-1.43049	2.43078	-7.76106	3.08367e-10	2.25749e-08	Gm36569
8	125053983	125054483	-1.1872	2.83897	-7.75876	3.10966e-10	2.26891e-08	Disc1
13	47122629	47123129	-1.21049	2.52026	-7.75683	3.13166e-10	2.27734e-08	Rnf144b
8	14911399	14911899	-1.12774	2.92401	-7.75341	3.17099e-10	2.28791e-08	Arhgef10
13	105294035	105294535	-1.23077	2.90901	-7.75283	3.17765e-10	2.28791e-08	Rnf180
10	81523800	81524300	-1.30848	2.39379	-7.75305	3.17515e-10	2.28791e-08	Gna15
10	81523800	81524300	-1.30848	2.39379	-7.75305	3.17515e-10	2.28791e-08	Gm47697
5	122511141	122511641	-1.2879	2.68448	-7.75143	3.19398e-10	2.2921e-08	Gm22965
5	122511141	122511641	-1.2879	2.68448	-7.75143	3.19398e-10	2.2921e-08	Ift81
8	110919904	110920404	-0.716365	3.54494	-7.74016	3.32808e-10	2.38051e-08	St3gal2
8	110919904	110920404	-0.716365	3.54494	-7.74016	3.32808e-10	2.38051e-08	Gm26132
2	25810844	25811344	-1.95062	2.15761	-7.73516	3.38935e-10	2.4164e-08	Gm13538
2	25810844	25811344	-1.95062	2.15761	-7.73516	3.38935e-10	2.4164e-08	Glt6d1
11	73137782	73138282	-1.07208	3.00505	-7.72998	3.454e-10	2.45448e-08	Haspin
11	95009740	95010240	-1.20293	3.06076	-7.729	3.46638e-10	2.45528e-08	Samd14
6	127151901	127152401	-1.17137	3.056	-7.72731	3.48777e-10	2.46243e-08	Ccnd2
17	36237385	36237885	-1.34966	2.60499	-7.72327	3.53963e-10	2.49099e-08	Gm20391
8	14965763	14966263	-1.35158	2.32335	-7.71578	3.63769e-10	2.55176e-08	Gm16350
2	180236310	180236810	-1.9053	1.96785	-7.71027	3.71157e-10	2.58695e-08	Rps21
2	180236310	180236810	-1.9053	1.96785	-7.71027	3.71157e-10	2.58695e-08	Lama5
13	83730713	83731213	-1.31965	2.34974	-7.71083	3.70398e-10	2.58695e-08	Gm26803
13	83730713	83731213	-1.31965	2.34974	-7.71083	3.70398e-10	2.58695e-08	C130071C03Rik
8	18727438	18727938	-1.3561	2.35179	-7.69643	3.90385e-10	2.7123e-08	Angpt2
14	65806038	65806538	-1.15739	2.77538	-7.69486	3.92635e-10	2.71928e-08	Pbk
6	71707852	71708352	-1.2605	2.51247	-7.68888	4.01296e-10	2.76173e-08	Reep1
14	21987758	21988258	-1.49382	2.33071	-7.68907	4.01022e-10	2.76173e-08	Gm37590
14	21987758	21988258	-1.49382	2.33071	-7.68907	4.01022e-10	2.76173e-08	Zfp503
14	21987758	21988258	-1.49382	2.33071	-7.68907	4.01022e-10	2.76173e-08	C130012C08Rik
3	88492905	88493405	-0.817786	3.31055	-7.67378	4.24044e-10	2.89101e-08	Lmna
3	137981306	137981806	-1.04092	2.95936	-7.67377	4.24058e-10	2.89101e-08	Dapp1
17	31954415	31954915	-1.09888	2.59367	-7.67528	4.21734e-10	2.89101e-08	Gm17572
17	31954415	31954915	-1.09888	2.59367	-7.67528	4.21734e-10	2.89101e-08	Hsf2bp
3	58373970	58374470	-1.08974	2.82954	-7.67183	4.27082e-10	2.90256e-08	Gm43730
3	58373970	58374470	-1.08974	2.82954	-7.67183	4.27082e-10	2.90256e-08	Gm20128
8	123859131	123859631	-0.968518	2.92643	-7.66159	4.43344e-10	2.99443e-08	Ccsap
8	123859209	123859631	-0.968518	2.92643	-7.66159	4.43344e-10	2.99443e-08	Ccsap
1	69687466	69687966	-0.975607	2.7317	-7.66211	4.42514e-10	2.99443e-08	Ikzf2
14	105898508	105899008	-1.00272	2.71728	-7.63915	4.81214e-10	3.24017e-08	Spry2
3	17786275	17786775	-1.2865	2.43154	-7.63026	4.97095e-10	3.33681e-08	Mir124-2hg
1	60409748	60410248	-0.765399	3.41558	-7.62592	5.05052e-10	3.37982e-08	Abi2
12	69241716	69242176	-0.816353	3.5325	-7.62247	5.11444e-10	3.41213e-08	Klhdc1
12	69241716	69242216	-0.816353	3.5325	-7.62247	5.11444e-10	3.41213e-08	Klhdc1
12	79029077	79029577	-0.660838	3.83181	-7.61182	5.31758e-10	3.53684e-08	Plekhh1
9	92542178	92542678	-1.28725	2.58945	-7.60872	5.37806e-10	3.55538e-08	Plod2
9	92542178	92542678	-1.28725	2.58945	-7.60872	5.37806e-10	3.55538e-08	Gm38391
9	92542178	92542678	-1.28725	2.58945	-7.60872	5.37806e-10	3.55538e-08	Gm37545
4	48540206	48540706	-1.41144	2.3646	-7.60924	5.36781e-10	3.55538e-08	Msantd3
1	86522291	86522791	-0.970123	3.01584	-7.60169	5.51806e-10	3.62358e-08	Ptma
9	44804787	44805287	1.07004	2.48119	7.60105	5.53104e-10	3.62358e-08	Ttc36
6	82773235	82773735	-1.38649	2.5526	-7.60226	5.50654e-10	3.62358e-08	Hk2
6	82773454	82773735	-1.38649	2.5526	-7.60226	5.50654e-10	3.62358e-08	Hk2
15	7397759	7398259	-2.07106	2.23259	-7.58313	5.90544e-10	3.85728e-08	Egflam
15	7397759	7398259	-2.07106	2.23259	-7.58313	5.90544e-10	3.85728e-08	Gm16029
6	127330374	127330874	-0.841893	3.36775	-7.57077	6.17827e-10	4.02344e-08	Gm42458
6	127330857	127330874	-0.841893	3.36775	-7.57077	6.17827e-10	4.02344e-08	Gm43631
14	105897267	105897767	-1.07099	3.37276	-7.56983	6.19953e-10	4.02375e-08	Spry2
9	51103515	51104015	-0.963578	3.19753	-7.56831	6.23408e-10	4.02375e-08	Mir34c
9	51103515	51104015	-0.963578	3.19753	-7.56831	6.23408e-10	4.02375e-08	Mir34b
9	51103515	51104015	-0.963578	3.19753	-7.56831	6.23408e-10	4.02375e-08	4833427G06Rik
9	51103515	51104015	-0.963578	3.19753	-7.56831	6.23408e-10	4.02375e-08	Btg4
7	100943792	100944292	-1.40578	2.27943	-7.56835	6.23323e-10	4.02375e-08	Gm44545
7	100943792	100944292	-1.40578	2.27943	-7.56835	6.23323e-10	4.02375e-08	Arhgef17
6	57824639	57825139	-0.699016	3.82032	-7.56368	6.3405e-10	4.08037e-08	Vopp1
1	37540389	37540889	-0.882787	3.22758	-7.5603	6.41939e-10	4.11898e-08	Mgat4a
2	30472642	30473142	-0.889721	3.44396	-7.55489	6.5476e-10	4.18893e-08	Ptpa
2	30472642	30473142	-0.889721	3.44396	-7.55489	6.5476e-10	4.18893e-08	Ier5l
8	71296876	71297376	-1.15026	2.81272	-7.54152	6.87564e-10	4.38334e-08	Haus8
8	71296876	71297376	-1.15026	2.81272	-7.54152	6.87564e-10	4.38334e-08	Myo9b
16	31884639	31885139	-1.27911	2.73686	-7.54088	6.89166e-10	4.38334e-08	Meltf
16	31884639	31885139	-1.27911	2.73686	-7.54088	6.89166e-10	4.38334e-08	Gm15703
3	104793856	104794356	-1.05745	3.02631	-7.532	7.1193e-10	4.51496e-08	Rhoc
3	104793856	104794356	-1.05745	3.02631	-7.532	7.1193e-10	4.51496e-08	Mov10
1	195241464	195241964	0.667912	7.54568	7.52554	7.28936e-10	4.57147e-08	Gm27940
3	122729831	122730331	-0.797411	3.53352	-7.52529	7.29621e-10	4.57147e-08	Pde5a
3	122729831	122729947	-0.797411	3.53352	-7.52529	7.29621e-10	4.57147e-08	Pde5a
9	76014764	76015264	-1.26396	2.74572	-7.52439	7.32025e-10	4.57147e-08	Hmgcll1
9	76014764	76015264	-1.26396	2.74572	-7.52439	7.32025e-10	4.57147e-08	Gm26903
15	86219224	86219724	-1.05385	2.57869	-7.52543	7.29244e-10	4.57147e-08	Tbc1d22a
2	151670097	151670597	-1.5261	2.29589	-7.52387	7.33413e-10	4.57147e-08	Rad21l
2	165401497	165401997	-1.30068	2.50926	-7.52716	7.24629e-10	4.57147e-08	Ocstamp
1	135729123	135729623	-0.76319	3.33368	-7.52032	7.43009e-10	4.61809e-08	Csrp1
8	106603646	106604146	-0.873622	3.57063	-7.51496	7.57706e-10	4.69605e-08	Cdh1
17	24744599	24745099	1.13613	2.54296	7.51393	7.6056e-10	4.70039e-08	Msrb1
17	24744599	24745099	1.13613	2.54296	7.51393	7.6056e-10	4.70039e-08	Hs3st6
6	4903179	4903679	-1.01384	3.07566	-7.51309	7.62913e-10	4.70161e-08	Ppp1r9a
11	63132444	63132944	-1.28455	2.42535	-7.50716	7.79647e-10	4.79121e-08	Pmp22
11	63132444	63132512	-1.28455	2.42535	-7.50716	7.79647e-10	4.79121e-08	Pmp22
3	146684965	146685465	-0.859201	3.0573	-7.49677	8.09834e-10	4.96273e-08	Samd13
2	173110606	173111106	1.41049	2.14567	7.49442	8.16846e-10	4.99168e-08	Ctcflos
8	126847451	126847951	-0.883141	3.43877	-7.49165	8.25168e-10	5.02845e-08	A630001O12Rik
8	126847451	126847951	-0.883141	3.43877	-7.49165	8.25168e-10	5.02845e-08	Gm31718
4	130792565	130793065	-1.0689	2.87291	-7.4738	8.80867e-10	5.35292e-08	Sdc3
7	100938157	100938657	-1.52541	2.26652	-7.47027	8.92301e-10	5.40734e-08	Gm44545
7	100938157	100938657	-1.52541	2.26652	-7.47027	8.92301e-10	5.40734e-08	Arhgef17
1	134062915	134063415	-0.749695	3.96949	-7.46654	9.04556e-10	5.46643e-08	Fmod
1	134062915	134063415	-0.749695	3.96949	-7.46654	9.04556e-10	5.46643e-08	Btg2
4	57782622	57783122	-0.913432	3.14461	-7.46394	9.13231e-10	5.48844e-08	Akap2
12	104901055	104901555	-1.343	2.67738	-7.46434	9.11877e-10	5.48844e-08	4930408O17Rik
12	104901055	104901555	-1.343	2.67738	-7.46434	9.11877e-10	5.48844e-08	Gm28875
10	59907765	59908265	-1.22727	3.17308	-7.46269	9.17421e-10	5.49848e-08	Dnajb12
10	59907765	59908265	-1.22727	3.17308	-7.46269	9.17421e-10	5.49848e-08	Ddit4
6	119329779	119330279	-2.45064	2.18934	-7.46066	9.24253e-10	5.52425e-08	Lrtm2
6	119329779	119330279	-2.45064	2.18934	-7.46066	9.24253e-10	5.52425e-08	Cacna2d4
17	45999142	45999642	0.899223	2.8776	7.45188	9.54442e-10	5.6891e-08	AC127690.1
17	45999142	45999642	0.899223	2.8776	7.45188	9.54442e-10	5.6891e-08	Vegfa
10	4111248	4111748	-1.15564	2.63049	-7.44966	9.62203e-10	5.71973e-08	Gm25515
10	4111248	4111748	-1.15564	2.63049	-7.44966	9.62203e-10	5.71973e-08	Gm25369
13	21753449	21753949	-1.59974	2.53531	-7.44784	9.68655e-10	5.74244e-08	Gm44454
13	21753449	21753949	-1.59974	2.53531	-7.44784	9.68655e-10	5.74244e-08	Hist1h4k
13	21753449	21753949	-1.59974	2.53531	-7.44784	9.68655e-10	5.74244e-08	Hist1h2ak
13	21753449	21753949	-1.59974	2.53531	-7.44784	9.68655e-10	5.74244e-08	Hist1h2bn
8	68880821	68881321	-0.935695	3.2834	-7.4445	9.80544e-10	5.7736e-08	Lpl
14	66297075	66297575	-0.948536	3.20448	-7.44487	9.79245e-10	5.7736e-08	1700001G11Rik
14	66297075	66297575	-0.948536	3.20448	-7.44487	9.79245e-10	5.7736e-08	Trim35
2	173109243	173109743	1.3108	2.36313	7.44349	9.84204e-10	5.7736e-08	Ctcflos
3	9666696	9667196	-1.4802	2.58825	-7.44341	9.84497e-10	5.7736e-08	Gm17806
3	9666696	9667196	-1.4802	2.58825	-7.44341	9.84497e-10	5.7736e-08	Pag1
2	91078563	91079063	-0.931736	3.02136	-7.44153	9.9128e-10	5.79779e-08	Spi1
15	34678310	34678810	-1.94871	2.3266	-7.43416	1.01838e-09	5.94038e-08	Nipal2
4	154297141	154297641	-1.40714	2.32659	-7.4304	1.03249e-09	6.00663e-08	Arhgef16
1	9627251	9627751	-1.23688	2.55635	-7.42881	1.03853e-09	6.00969e-08	Vxn
1	9627251	9627751	-1.23688	2.55635	-7.42881	1.03853e-09	6.00969e-08	2610203C22Rik
8	122523985	122524485	-1.33091	2.47106	-7.42951	1.03587e-09	6.00969e-08	Gm26497
17	34590005	34590505	-0.892468	3.31423	-7.42487	1.0536e-09	6.06474e-08	Pbx2
17	34590460	34590505	-0.892468	3.31423	-7.42487	1.0536e-09	6.06474e-08	Pbx2
17	34590005	34590505	-0.892468	3.31423	-7.42487	1.0536e-09	6.06474e-08	Gpsm3
8	87943585	87944085	-1.12515	2.69898	-7.42514	1.05258e-09	6.06474e-08	Zfp423
2	118814246	118814746	-0.963068	2.69941	-7.42383	1.05762e-09	6.07187e-08	Knstrn
2	153492336	153492836	-0.7773	3.39016	-7.41606	1.08816e-09	6.22005e-08	Nol4l
2	153492336	153492836	-0.7773	3.39016	-7.41606	1.08816e-09	6.22005e-08	4930404H24Rik
6	121218812	121219312	-1.28576	2.29833	-7.41581	1.08914e-09	6.22005e-08	Tuba8
6	121218812	121219312	-1.28576	2.29833	-7.41581	1.08914e-09	6.22005e-08	Gm15856
8	79209814	79210314	-1.0671	2.83782	-7.40448	1.13528e-09	6.43308e-08	Zfp827
8	79209814	79210314	-1.0671	2.83782	-7.40448	1.13528e-09	6.43308e-08	Gm30329
7	80294478	80294978	-1.15501	2.61242	-7.4046	1.13476e-09	6.43308e-08	Prc1
11	121847918	121848418	-1.46527	2.14507	-7.40494	1.13339e-09	6.43308e-08	Ptchd3
11	121847918	121848418	-1.46527	2.14507	-7.40494	1.13339e-09	6.43308e-08	Gm12586
2	52857869	52858369	-0.692968	3.76948	-7.39889	1.15876e-09	6.54912e-08	Fmnl2
9	40782192	40782461	-1.08987	2.52258	-7.39139	1.19104e-09	6.71416e-08	Clmp
9	40782192	40782692	-1.08987	2.52258	-7.39139	1.19104e-09	6.71416e-08	Gm16096
8	121944328	121944828	1.18071	2.48213	7.39048	1.195e-09	6.71913e-08	Car5a
8	121944750	121944828	1.18071	2.48213	7.39048	1.195e-09	6.71913e-08	Banp
19	53557362	53557862	-1.06918	2.7646	-7.38655	1.21233e-09	6.79904e-08	Nutf2-ps1
19	53557362	53557862	-1.06918	2.7646	-7.38655	1.21233e-09	6.79904e-08	Dusp5
2	35582077	35582577	-1.24911	2.64672	-7.38259	1.23002e-09	6.88052e-08	Dab2ip
1	106712480	106712980	-1.15534	2.45241	-7.38106	1.23695e-09	6.9016e-08	Bcl2
8	11322905	11323405	-1.16735	2.33928	-7.3795	1.24404e-09	6.92349e-08	Col4a1
8	11322905	11323405	-1.16735	2.33928	-7.3795	1.24404e-09	6.92349e-08	Col4a2
9	108119850	108120350	-1.31822	2.52522	-7.37544	1.26265e-09	7.00918e-08	Bsn
9	108119850	108120350	-1.31822	2.52522	-7.37544	1.26265e-09	7.00918e-08	4930447F24Rik
2	153428721	153429221	-1.21439	2.50235	-7.36839	1.29569e-09	7.17428e-08	Gm14472
2	153428721	153429221	-1.21439	2.50235	-7.36839	1.29569e-09	7.17428e-08	Nol4l
13	114931812	114932312	-0.914347	2.74163	-7.36321	1.32053e-09	7.29335e-08	Itga2
6	140619514	140620014	-1.56554	2.26598	-7.35829	1.34452e-09	7.40711e-08	Aebp2
6	140619514	140620014	-1.56554	2.26598	-7.35829	1.34452e-09	7.40711e-08	Plekha5
6	140619514	140620014	-1.56554	2.26598	-7.35829	1.34452e-09	7.40711e-08	Gm44013
6	140619909	140620014	-1.56554	2.26598	-7.35829	1.34452e-09	7.40711e-08	Aebp2
2	93187823	93188323	-1.11715	2.74436	-7.35277	1.37198e-09	7.53931e-08	Trp53i11
5	52476314	52476483	-1.08131	2.49292	-7.35162	1.37777e-09	7.55213e-08	Ccdc149
5	52476314	52476814	-1.08131	2.49292	-7.35162	1.37777e-09	7.55213e-08	Ccdc149
5	52476521	52476814	-1.08131	2.49292	-7.35162	1.37777e-09	7.55213e-08	Gm43685
10	114800592	114801092	1.06683	2.44105	7.34967	1.38767e-09	7.58733e-08	Trhde
10	114800592	114801092	1.06683	2.44105	7.34967	1.38767e-09	7.58733e-08	Gm15723
8	87961525	87962025	-1.43456	2.3763	-7.3455	1.40903e-09	7.68483e-08	Zfp423
13	55369704	55370204	-1.23826	2.73765	-7.34219	1.42622e-09	7.75918e-08	Rgs14
16	13940714	13941214	0.793629	3.41435	7.3405	1.43506e-09	7.76855e-08	Mpv17l
14	31160460	31160960	-0.93959	3.05706	-7.34082	1.43337e-09	7.76855e-08	Stab1
14	31160829	31160960	-0.93959	3.05706	-7.34082	1.43337e-09	7.76855e-08	Stab1
2	167780185	167780685	-0.889869	3.06599	-7.33459	1.46648e-09	7.89943e-08	9230111E07Rik
10	79793656	79794138	-1.09225	3.10021	-7.33501	1.46423e-09	7.89943e-08	Gm48495
10	79793638	79793985	-1.09225	3.10021	-7.33501	1.46423e-09	7.89943e-08	Prss57
10	79793638	79794138	-1.09225	3.10021	-7.33501	1.46423e-09	7.89943e-08	Prss57
10	79793638	79794138	-1.09225	3.10021	-7.33501	1.46423e-09	7.89943e-08	Palm
6	148444106	148444606	-1.4525	2.19814	-7.33153	1.48302e-09	7.96883e-08	Tmtc1
10	69352282	69352782	-0.979963	3.07143	-7.32893	1.49722e-09	8.02539e-08	Cdk1
1	39901115	39901615	-0.815213	3.46047	-7.32771	1.5039e-09	8.04145e-08	Map4k4
1	119189544	119190044	-1.42143	2.4602	-7.32148	1.53865e-09	8.20712e-08	Gm8321
1	119189544	119190044	-1.42143	2.4602	-7.32148	1.53865e-09	8.20712e-08	Gm3508
12	117843506	117844006	-1.0246	3.03685	-7.31495	1.5759e-09	8.35801e-08	Cdca7l
17	35195363	35195439	-0.94714	2.82477	-7.3149	1.57618e-09	8.35801e-08	Ltb
17	35195363	35195523	-0.94714	2.82477	-7.3149	1.57618e-09	8.35801e-08	Ltb
17	35195363	35195626	-0.94714	2.82477	-7.3149	1.57618e-09	8.35801e-08	Ltb
17	35195363	35195863	-0.94714	2.82477	-7.3149	1.57618e-09	8.35801e-08	Mir6973a
9	37384480	37384980	-1.09259	2.83404	-7.31385	1.58226e-09	8.35801e-08	Hepacam
9	37384480	37384980	-1.09259	2.83404	-7.31385	1.58226e-09	8.35801e-08	Robo4
8	84191991	84192491	-1.1306	2.86169	-7.31387	1.58215e-09	8.35801e-08	Nanos3
8	84191991	84192491	-1.1306	2.86169	-7.31387	1.58215e-09	8.35801e-08	Gm26887
10	30802837	30803337	-0.812038	3.6586	-7.31055	1.6015e-09	8.43526e-08	Ncoa7
3	101109932	101110432	-0.973415	2.8538	-7.31002	1.60462e-09	8.43526e-08	Ptgfrn
3	105704956	105705456	-0.810154	3.40086	-7.3054	1.63197e-09	8.5325e-08	Inka2
9	78442612	78443112	-0.96829	2.98469	-7.30492	1.63485e-09	8.5325e-08	Mb21d1
14	65874773	65875273	-1.10291	2.78899	-7.30606	1.62806e-09	8.5325e-08	Ccdc25
14	65874773	65875273	-1.10291	2.78899	-7.30606	1.62806e-09	8.5325e-08	Scara3
9	32409075	32409575	-0.768292	3.08843	-7.30249	1.64948e-09	8.58833e-08	Kcnj1
9	32409075	32409575	-0.768292	3.08843	-7.30249	1.64948e-09	8.58833e-08	Gm22060
18	50053334	50053834	-0.827162	3.26265	-7.30137	1.65628e-09	8.60322e-08	Tnfaip8
18	50053334	50053834	-0.827162	3.26265	-7.30137	1.65628e-09	8.60322e-08	C030005K06Rik
8	55566779	55567279	-2.27953	1.70202	-7.30045	1.66189e-09	8.61185e-08	Gm20586
8	55566779	55567279	-2.27953	1.70202	-7.30045	1.66189e-09	8.61185e-08	Gm18320
17	15830598	15831098	-0.977014	2.95325	-7.29815	1.67591e-09	8.66392e-08	Rgmb
2	181693469	181693969	-0.825077	3.17813	-7.29086	1.72132e-09	8.87764e-08	Rgs19
1	93133269	93133769	0.847455	2.93892	7.28892	1.73359e-09	8.91979e-08	Agxt
7	30422234	30422734	-1.06808	2.58313	-7.28769	1.74142e-09	8.93901e-08	Hcst
7	30422234	30422732	-1.06808	2.58313	-7.28769	1.74142e-09	8.93901e-08	Nfkbid
7	30422234	30422734	-1.06808	2.58313	-7.28769	1.74142e-09	8.93901e-08	Nfkbid
11	121099362	121099862	-1.2765	2.53424	-7.28175	1.77976e-09	9.11438e-08	Gm11791
6	39557301	39557801	-0.944027	2.98137	-7.27412	1.8302e-09	9.35072e-08	Dennd2a
6	149408931	149409431	-1.03932	2.78869	-7.27276	1.83937e-09	9.37565e-08	Bicd1
1	186833953	186834453	-1.35886	2.20048	-7.26879	1.86634e-09	9.49095e-08	A430105J06Rik
1	186833953	186834453	-1.35886	2.20048	-7.26879	1.86634e-09	9.49095e-08	1700023G09Rik
12	54492664	54493164	-1.6577	2.06752	-7.25884	1.93561e-09	9.82027e-08	Gm7557
12	54492664	54493164	-1.6577	2.06752	-7.25884	1.93561e-09	9.82027e-08	Gm10465
1	167000590	167001090	-0.750505	3.22763	-7.25205	1.98445e-09	1.00447e-07	Gm16701
1	167000590	167001090	-0.750505	3.22763	-7.25205	1.98445e-09	1.00447e-07	Fam78b
17	35703991	35704491	-1.71597	2.20238	-7.24697	2.02171e-09	1.02096e-07	Ddr1
17	35703991	35704309	-1.71597	2.20238	-7.24697	2.02171e-09	1.02096e-07	Gm23864
17	35703991	35704491	-1.71597	2.20238	-7.24697	2.02171e-09	1.02096e-07	Gm4577
1	133279028	133279528	1.11465	2.63	7.24502	2.03619e-09	1.0259e-07	Plekha6
4	9843739	9844239	-1.30564	2.45732	-7.23909	2.08097e-09	1.04605e-07	Gdf6
16	10489754	10490254	-0.93826	3.13273	-7.237	2.09697e-09	1.04685e-07	Ciita
14	21985760	21986260	-1.1634	2.64307	-7.23721	2.09538e-09	1.04685e-07	Gm37590
14	21985760	21986260	-1.1634	2.64307	-7.23721	2.09538e-09	1.04685e-07	Zfp503
14	47373814	47374314	-1.40894	2.72238	-7.23701	2.09687e-09	1.04685e-07	Lgals3
2	70475138	70475638	-1.01273	2.52777	-7.23435	2.1174e-09	1.05464e-07	Sp5
8	84981859	84982359	-0.876922	3.26892	-7.23056	2.14703e-09	1.06696e-07	Junb
6	88193683	88194183	-1.05668	2.53705	-7.21899	2.24009e-09	1.11068e-07	Gata2
6	88193683	88194183	-1.05668	2.53705	-7.21899	2.24009e-09	1.11068e-07	Gm38708
2	30185220	30185720	-1.44745	2.67212	-7.21787	2.24931e-09	1.11272e-07	Spout1
2	30185220	30185720	-1.44745	2.67212	-7.21787	2.24931e-09	1.11272e-07	Kyat1
11	4031659	4032159	0.669507	3.51305	7.21684	2.25782e-09	1.11389e-07	Sec14l4
10	70245161	70245661	-1.13557	2.5058	-7.21635	2.26189e-09	1.11389e-07	Slc16a9
17	84096502	84097002	-0.995989	3.22591	-7.215	2.27308e-09	1.11688e-07	Gm37549
17	84096502	84097002	-0.995989	3.22591	-7.215	2.27308e-09	1.11688e-07	Zfp36l2
19	40587983	40588483	-0.902989	2.80559	-7.20453	2.36208e-09	1.158e-07	Aldh18a1
19	40587983	40588483	-0.902989	2.80559	-7.20453	2.36208e-09	1.158e-07	Gm27042
8	104734023	104734523	1.33786	2.30103	7.199	2.4104e-09	1.17904e-07	Ces2a
7	14622866	14623366	-1.6039	2.13519	-7.18741	2.51502e-09	1.22747e-07	Nlrp5-ps
17	29252591	29253091	0.968114	2.58439	7.18534	2.53418e-09	1.23405e-07	Cpne5
17	29252591	29253091	0.968114	2.58439	7.18534	2.53418e-09	1.23405e-07	Ppil1
3	68493545	68494045	-0.90667	3.36383	-7.18347	2.55167e-09	1.2398e-07	Schip1
2	18689672	18690172	-0.880241	3.11207	-7.18049	2.5797e-09	1.2495e-07	Spag6
2	133552472	133552972	-1.10519	2.84159	-7.17953	2.5888e-09	1.2495e-07	Bmp2
1	134067141	134067641	-1.06538	2.62667	-7.17956	2.58847e-09	1.2495e-07	Fmod
1	134067141	134067641	-1.06538	2.62667	-7.17956	2.58847e-09	1.2495e-07	Btg2
2	11553302	11553802	-0.756591	3.18851	-7.17523	2.62997e-09	1.26023e-07	Pfkfb3
17	30660989	30661489	1.02109	2.80308	7.17479	2.63414e-09	1.26023e-07	1700097N02Rik
17	30660989	30661489	1.02109	2.80308	7.17479	2.63414e-09	1.26023e-07	Gm24661
4	89294907	89295407	-1.10557	2.79803	-7.17497	2.63241e-09	1.26023e-07	Cdkn2a
9	62400702	62401202	-1.34746	2.46157	-7.17504	2.63176e-09	1.26023e-07	Anp32a
9	62400702	62401202	-1.34746	2.46157	-7.17504	2.63176e-09	1.26023e-07	Coro2b
2	157818377	157818877	1.17228	2.31165	7.17082	2.67284e-09	1.27594e-07	Ctnnbl1
2	157818377	157818877	1.17228	2.31165	7.17082	2.67284e-09	1.27594e-07	Gm14176
4	111414977	111415477	-1.64105	2.46291	-7.16936	2.68711e-09	1.27995e-07	Bend5
2	132029655	132030155	-1.11322	2.82017	-7.16872	2.6935e-09	1.2802e-07	Rassf2
2	10372770	10373270	-1.12313	2.57753	-7.16027	2.7782e-09	1.31759e-07	Sfmbt2
2	10373041	10373270	-1.12313	2.57753	-7.16027	2.7782e-09	1.31759e-07	Gm13261
17	83835420	83835920	0.958735	2.90073	7.1564	2.81795e-09	1.33355e-07	Mta3
17	83835420	83835920	0.958735	2.90073	7.1564	2.81795e-09	1.33355e-07	Haao
9	97018114	97018474	-1.36983	2.35726	-7.14465	2.94198e-09	1.38922e-07	Gm16010
9	97018114	97018614	-1.36983	2.35726	-7.14465	2.94198e-09	1.38922e-07	Spsb4
11	96929628	96930128	-1.40858	2.46835	-7.14255	2.9648e-09	1.39698e-07	Prr15l
11	61619954	61620454	-0.994713	2.8294	-7.13755	3.01959e-09	1.41973e-07	Epn2
11	61619954	61620454	-0.994713	2.8294	-7.13755	3.01959e-09	1.41973e-07	Grap
8	71988515	71989015	-1.04632	2.64047	-7.13506	3.04732e-09	1.42969e-07	Cyp4f18
8	71988515	71989015	-1.04632	2.64047	-7.13506	3.04732e-09	1.42969e-07	Gm45694
5	110979063	110979563	-0.826559	3.13034	-7.13361	3.06355e-09	1.43421e-07	Gm42778
19	10304534	10305034	-0.838588	3.17756	-7.13017	3.10245e-09	1.44932e-07	Dagla
7	97081722	97082222	-0.735995	3.74946	-7.12257	3.19015e-09	1.48518e-07	Gab2
4	106865873	106866373	-1.10544	2.72846	-7.12234	3.19284e-09	1.48518e-07	Ssbp3
4	106865873	106866373	-1.10544	2.72846	-7.12234	3.19284e-09	1.48518e-07	Gm12746
16	45653807	45654307	-1.01367	2.78747	-7.11793	3.24487e-09	1.50297e-07	BC016579
6	61180504	61181004	-1.29486	2.42493	-7.11799	3.24414e-09	1.50297e-07	A730020E08Rik
6	61180504	61181004	-1.29486	2.42493	-7.11799	3.24414e-09	1.50297e-07	Ccser1
13	54302814	54303314	-0.834471	3.49127	-7.11559	3.27289e-09	1.51099e-07	Gm48623
13	54302814	54302959	-0.834471	3.49127	-7.11559	3.27289e-09	1.51099e-07	Gm48623
3	37723546	37724046	-0.865837	3.06284	-7.11533	3.27602e-09	1.51099e-07	Gm5148
9	62838672	62839172	-0.636501	3.82383	-7.11331	3.3003e-09	1.51897e-07	Cln6
9	116174757	116175257	-0.797959	4.13633	-7.10933	3.34886e-09	1.53808e-07	Tgfbr2
17	17827224	17827724	-0.726351	3.28744	-7.10705	3.37701e-09	1.54775e-07	Mir125a
17	17827224	17827724	-0.726351	3.28744	-7.10705	3.37701e-09	1.54775e-07	Spaca6
17	17827224	17827724	-0.726351	3.28744	-7.10705	3.37701e-09	1.54775e-07	Mir99b
17	17827224	17827724	-0.726351	3.28744	-7.10705	3.37701e-09	1.54775e-07	Mirlet7e
2	92528987	92529487	-0.858308	2.76431	-7.10645	3.38445e-09	1.54791e-07	Gm13814
2	92528987	92529487	-0.858308	2.76431	-7.10645	3.38445e-09	1.54791e-07	Gm13817
5	134951256	134951756	-1.65073	2.46442	-7.1023	3.43631e-09	1.56834e-07	Cldn4
5	91641281	91641781	-1.17792	2.42174	-7.09909	3.47702e-09	1.5836e-07	Parm1
5	91641281	91641781	-1.17792	2.42174	-7.09909	3.47702e-09	1.5836e-07	Trmt112-ps1
12	101088249	101088663	0.928035	2.31061	7.09764	3.49555e-09	1.58873e-07	Ppp4r3a
12	101088249	101088697	0.928035	2.31061	7.09764	3.49555e-09	1.58873e-07	Ppp4r3a
12	101088249	101088702	0.928035	2.31061	7.09764	3.49555e-09	1.58873e-07	Ppp4r3a
12	101088249	101088749	0.928035	2.31061	7.09764	3.49555e-09	1.58873e-07	D130020L05Rik
12	101088249	101088749	0.928035	2.31061	7.09764	3.49555e-09	1.58873e-07	Gm21056
1	136233669	136234169	-1.01982	3.10056	-7.09092	3.58279e-09	1.62499e-07	Inava
4	139301319	139301819	0.855851	2.68003	7.08545	3.6554e-09	1.65449e-07	Capzb
4	139301319	139301819	0.855851	2.68003	7.08545	3.6554e-09	1.65449e-07	Pqlc2
1	91179901	91180401	-1.14771	2.83482	-7.0826	3.69391e-09	1.66845e-07	Ramp1
3	108383592	108384092	-1.04643	2.46926	-7.06499	3.94039e-09	1.7761e-07	Psrc1
3	108383592	108384092	-1.04643	2.46926	-7.06499	3.94039e-09	1.7761e-07	Gm12522
19	6871693	6872193	-0.905068	2.93174	-7.0623	3.97934e-09	1.78996e-07	Ccdc88b
19	6871693	6872193	-0.905068	2.93174	-7.0623	3.97934e-09	1.78996e-07	Prdx5
7	16175234	16175734	-1.00866	3.12754	-7.05448	4.09515e-09	1.83827e-07	Meis3
13	112801093	112801593	-0.636778	3.90898	-7.0508	4.15093e-09	1.85948e-07	Plpp1
4	103335828	103336328	-1.30001	2.10851	-7.04838	4.18788e-09	1.87219e-07	Oma1
4	103335828	103336328	-1.30001	2.10851	-7.04838	4.18788e-09	1.87219e-07	Gm12718
10	60826850	60827350	-1.05689	2.80482	-7.04758	4.20014e-09	1.87383e-07	Unc5b
9	99629410	99629910	-1.31308	2.59559	-7.04625	4.22067e-09	1.87915e-07	Dzip1l
9	99629861	99629910	-1.31308	2.59559	-7.04625	4.22067e-09	1.87915e-07	Dzip1l
5	137746917	137746959	-0.714146	3.94842	-7.04436	4.25011e-09	1.88632e-07	Tsc22d4
5	137746917	137746996	-0.714146	3.94842	-7.04436	4.25011e-09	1.88632e-07	Tsc22d4
5	137746917	137747417	-0.714146	3.94842	-7.04436	4.25011e-09	1.88632e-07	Tsc22d4
11	61648762	61649262	-1.51693	2.22129	-7.0441	4.25407e-09	1.88632e-07	Grap
18	35529719	35530219	-1.21192	2.3331	-7.03649	4.37454e-09	1.9358e-07	Sil1
18	35529719	35530219	-1.21192	2.3331	-7.03649	4.37454e-09	1.9358e-07	Gm5239
2	31459969	31460469	0.630609	3.72166	7.03554	4.38979e-09	1.93862e-07	Hmcn2
2	31459969	31460469	0.630609	3.72166	7.03554	4.38979e-09	1.93862e-07	Ass1
19	61226890	61227390	-0.915993	3.09017	-7.02858	4.50334e-09	1.98474e-07	Gm6020
19	61226890	61227390	-0.915993	3.09017	-7.02858	4.50334e-09	1.98474e-07	Csf2ra
13	43785118	43785618	-0.991965	3.03999	-7.02773	4.5174e-09	1.98693e-07	Cd83
5	139795745	139796245	-0.981463	2.70782	-7.0265	4.5378e-09	1.99188e-07	Mafk
19	44267045	44267545	-1.13642	2.61764	-7.01854	4.67233e-09	2.04272e-07	Scd3
19	44267045	44267545	-1.13642	2.61764	-7.01854	4.67233e-09	2.04272e-07	Scd2
8	71667850	71668350	-1.32701	2.50976	-7.01906	4.66342e-09	2.04272e-07	Unc13a
19	53500575	53501075	-0.924256	2.95036	-7.0172	4.69532e-09	2.04866e-07	Mirt1
19	53500575	53501075	-0.924256	2.95036	-7.0172	4.69532e-09	2.04866e-07	Dusp5
11	49625148	49625648	-1.54794	2.10046	-7.01383	4.75372e-09	2.07e-07	Flt4
11	49625148	49625648	-1.54794	2.10046	-7.01383	4.75372e-09	2.07e-07	Scgb3a1
7	73391288	73391788	-1.15124	2.48549	-7.00855	4.84675e-09	2.09795e-07	Rgma
7	84409815	84410315	-1.46564	2.55352	-7.00894	4.83972e-09	2.09795e-07	Arnt2
9	57433082	57433582	-1.40101	2.31731	-7.009	4.83874e-09	2.09795e-07	Ppcdc
10	99036205	99036705	-1.48858	2.05502	-7.00184	4.96756e-09	2.14599e-07	Gm48761
2	148040426	148040926	0.790929	3.20582	6.99915	5.01671e-09	2.16294e-07	9030622O22Rik
6	125426490	125426990	-0.804269	3.01284	-6.99785	5.04074e-09	2.16901e-07	Plekhg6
6	125426490	125426990	-0.804269	3.01284	-6.99785	5.04074e-09	2.16901e-07	Cd9
7	65862339	65862839	0.637877	3.50001	6.99188	5.15231e-09	2.21265e-07	Pcsk6
7	65862339	65862734	0.637877	3.50001	6.99188	5.15231e-09	2.21265e-07	Pcsk6
7	65862339	65862839	0.637877	3.50001	6.99188	5.15231e-09	2.21265e-07	Gm20684
15	34453316	34453816	-1.15215	2.52273	-6.98817	5.2229e-09	2.23856e-07	Erich5
11	115367067	115367567	-0.963762	3.22532	-6.98687	5.24789e-09	2.24486e-07	Hid1
3	146852162	146852662	-0.82305	3.19821	-6.98458	5.29215e-09	2.25495e-07	Ttll7
14	98169263	98169763	-1.0897	2.42329	-6.98507	5.28263e-09	2.25495e-07	Dach1
10	13474051	13474551	-1.01669	3.06632	-6.98133	5.35574e-09	2.27744e-07	Phactr2
17	40880080	40880580	-0.979047	2.74352	-6.98082	5.36581e-09	2.27744e-07	9130008F23Rik
8	71627345	71627845	-1.14634	2.49009	-6.97857	5.4102e-09	2.29182e-07	Colgalt1
8	71627345	71627845	-1.14634	2.49009	-6.97857	5.4102e-09	2.29182e-07	Mir6769b
17	86293210	86293710	0.973211	2.51012	6.97711	5.43916e-09	2.29518e-07	2010106C02Rik
17	86293210	86293710	0.973211	2.51012	6.97711	5.43916e-09	2.29518e-07	Prkce
7	110945625	110946125	-1.08229	2.55276	-6.97742	5.43299e-09	2.29518e-07	Mrvi1
7	25072193	25072693	-0.906583	3.42164	-6.97345	5.51278e-09	2.32175e-07	Grik5
7	25072193	25072693	-0.906583	3.42164	-6.97345	5.51278e-09	2.32175e-07	Zfp574
7	25072205	25072693	-0.906583	3.42164	-6.97345	5.51278e-09	2.32175e-07	Zfp574
7	25072284	25072693	-0.906583	3.42164	-6.97345	5.51278e-09	2.32175e-07	Zfp574
5	81020343	81020843	-1.2584	2.60329	-6.97029	5.57699e-09	2.34427e-07	Adgrl3
18	37822302	37822802	-1.20183	2.44953	-6.9674	5.63659e-09	2.36477e-07	Gm38182
3	87174159	87174659	-1.30267	2.50562	-6.96646	5.65595e-09	2.36833e-07	Kirrel
5	110879514	110880014	-0.637645	3.41912	-6.95931	5.80638e-09	2.42667e-07	Ttc28
18	52768152	52768652	-1.09383	2.50941	-6.95767	5.84127e-09	2.43658e-07	Sncaip
8	83747750	83748250	-0.978482	2.93486	-6.95338	5.93393e-09	2.47051e-07	Gm45778
8	83747918	83748250	-0.978482	2.93486	-6.95338	5.93393e-09	2.47051e-07	Gm22024
8	71309455	71309955	-1.62908	2.16513	-6.94936	6.02218e-09	2.50248e-07	Haus8
8	71309455	71309955	-1.62908	2.16513	-6.94936	6.02218e-09	2.50248e-07	Myo9b
14	8357049	8357549	-0.883634	3.07913	-6.94593	6.09843e-09	2.52454e-07	Fam107a
14	8357049	8357549	-0.883634	3.07913	-6.94593	6.09843e-09	2.52454e-07	2610318M16Rik
13	21750208	21750708	-1.23259	2.3251	-6.94621	6.09221e-09	2.52454e-07	Gm44454
13	21750208	21750708	-1.23259	2.3251	-6.94621	6.09221e-09	2.52454e-07	Hist1h4k
13	21750208	21750708	-1.23259	2.3251	-6.94621	6.09221e-09	2.52454e-07	Hist1h2bn
10	91082226	91082726	-0.525403	3.85642	-6.94503	6.11867e-09	2.52812e-07	Apaf1
10	91082226	91082726	-0.525403	3.85642	-6.94503	6.11867e-09	2.52812e-07	Ikbip
1	127217637	127218137	-1.34267	2.37063	-6.9357	6.33162e-09	2.61117e-07	Mgat5
1	127217637	127218137	-1.34267	2.37063	-6.9357	6.33162e-09	2.61117e-07	Gm37772
17	6475239	6475739	-2.11362	3.21166	-6.92861	6.49838e-09	2.66984e-07	Tmem181b-ps
17	6475239	6475739	-2.11362	3.21166	-6.92861	6.49838e-09	2.66984e-07	AC183095.1
13	117220636	117221136	-1.34121	2.51536	-6.92874	6.49531e-09	2.66984e-07	Emb
13	117220636	117221136	-1.34121	2.51536	-6.92874	6.49531e-09	2.66984e-07	Gm17509
16	21310887	21311387	-0.858059	3.24641	-6.92774	6.51918e-09	2.67336e-07	Gm16863
16	21310887	21311387	-0.858059	3.24641	-6.92774	6.51918e-09	2.67336e-07	AC126457.1
16	20425918	20426418	-0.662895	3.30087	-6.92308	6.63162e-09	2.70421e-07	Abcc5
17	29256966	29257466	0.91668	2.86993	6.92338	6.62428e-09	2.70421e-07	Ppil1
5	92898016	92898516	-0.84518	2.92578	-6.92383	6.61346e-09	2.70421e-07	Shroom3
13	83518029	83518473	-1.08944	2.59386	-6.91569	6.81393e-09	2.77337e-07	Mef2c
13	83518029	83518529	-1.08944	2.59386	-6.91569	6.81393e-09	2.77337e-07	Mef2c
1	105780645	105781145	-1.269	2.30767	-6.91189	6.90954e-09	2.80705e-07	Tnfrsf11a
3	137623693	137624193	-0.901142	3.191	-6.90977	6.96345e-09	2.82369e-07	Ddit4l
17	67353839	67354339	-0.872826	3.0163	-6.90723	7.02876e-09	2.84489e-07	Ptprm
7	45538306	45538806	0.765007	3.36186	6.90004	7.21666e-09	2.91553e-07	Plekha4
19	11818429	11818929	-0.850342	3.06808	-6.89905	7.24294e-09	2.92074e-07	Stx3
5	139314916	139315416	-1.17867	2.63167	-6.89614	7.32049e-09	2.94656e-07	Gm27316
5	139314916	139315416	-1.17867	2.63167	-6.89614	7.32049e-09	2.94656e-07	Adap1
1	156473838	156474338	-1.1391	2.52432	-6.89553	7.33701e-09	2.94777e-07	Soat1
5	122209811	122210311	-1.0621	2.51457	-6.88849	7.52878e-09	3.01926e-07	Hvcn1
15	6386333	6386833	-1.00325	2.68901	-6.88789	7.54541e-09	3.02038e-07	Dab2
7	93080420	93080920	-1.27985	2.62548	-6.88649	7.58424e-09	3.03036e-07	Gm9934
7	93080420	93080865	-1.27985	2.62548	-6.88649	7.58424e-09	3.03036e-07	Fam181b
8	125669847	125670347	-0.738327	3.1116	-6.88454	7.63886e-09	3.04661e-07	Map10
4	155488491	155488991	-0.896265	2.83779	-6.87881	7.80118e-09	3.10566e-07	Gnb1
16	44332132	44332632	-0.996201	3.31505	-6.87715	7.84879e-09	3.10761e-07	Sidt1
16	44332196	44332632	-0.996201	3.31505	-6.87715	7.84879e-09	3.10761e-07	Sidt1
1	75478639	75479139	-0.879103	3.15695	-6.87783	7.82922e-09	3.10761e-07	Tmem198
1	75478639	75479139	-0.879103	3.15695	-6.87783	7.82922e-09	3.10761e-07	Chpf
7	79721412	79721912	-0.94353	2.82639	-6.87738	7.84211e-09	3.10761e-07	Kif7
7	79721412	79721912	-0.94353	2.82639	-6.87738	7.84211e-09	3.10761e-07	Plin1
2	45109788	45110288	-0.730534	3.63948	-6.87623	7.87535e-09	3.11247e-07	Zeb2
2	45109788	45110288	-0.730534	3.63948	-6.87623	7.87535e-09	3.11247e-07	Zeb2os
2	45110076	45110288	-0.730534	3.63948	-6.87623	7.87535e-09	3.11247e-07	Zeb2
2	45110156	45110288	-0.730534	3.63948	-6.87623	7.87535e-09	3.11247e-07	Zeb2
2	45109788	45110288	-0.730534	3.63948	-6.87623	7.87535e-09	3.11247e-07	Gm27761
2	45110174	45110288	-0.730534	3.63948	-6.87623	7.87535e-09	3.11247e-07	Zeb2
2	45109788	45110288	-0.730534	3.63948	-6.87623	7.87535e-09	3.11247e-07	Gm27404
2	45109788	45110288	-0.730534	3.63948	-6.87623	7.87535e-09	3.11247e-07	Gm27645
4	154153763	154154263	1.21368	2.28826	6.87275	7.97655e-09	3.14677e-07	Wrap73
14	25643344	25643844	-0.923262	2.68832	-6.86988	8.06096e-09	3.17278e-07	Zmiz1
11	72497223	72497723	-1.26148	2.36162	-6.86952	8.07157e-09	3.17278e-07	Spns3
11	72497223	72497723	-1.26148	2.36162	-6.86952	8.07157e-09	3.17278e-07	Spns2
12	111892166	111892666	-0.863524	3.00526	-6.86822	8.11014e-09	3.18221e-07	Gm19195
12	111892166	111892666	-0.863524	3.00526	-6.86822	8.11014e-09	3.18221e-07	Ppp1r13b
13	56221338	56221838	-1.34314	2.33923	-6.86536	8.19574e-09	3.21002e-07	Gm47104
13	56221338	56221838	-1.34314	2.33923	-6.86536	8.19574e-09	3.21002e-07	4930550C17Rik
17	12741690	12742190	-0.795081	3.29317	-6.86344	8.25367e-09	3.22692e-07	Airn
10	78124154	78124654	-1.30732	2.20588	-6.85985	8.36284e-09	3.26375e-07	Icosl
10	78124154	78124654	-1.30732	2.20588	-6.85985	8.36284e-09	3.26375e-07	Gm47922
18	74294565	74295065	-1.24701	2.66169	-6.85854	8.40318e-09	3.27364e-07	Cfap53
15	59823171	59823671	-0.825179	2.98073	-6.85103	8.63783e-09	3.35905e-07	Gm7708
15	59823171	59823671	-0.825179	2.98073	-6.85103	8.63783e-09	3.35905e-07	Gm19510
8	13025948	13026448	0.800217	2.89043	6.84738	8.75441e-09	3.39833e-07	F7
2	84886742	84887242	-0.883221	2.87559	-6.84435	8.85219e-09	3.43018e-07	Rtn4rl2
9	3532332	3532832	-1.21381	2.37591	-6.84346	8.88137e-09	3.43539e-07	Gucy1a2
10	62230731	62231231	-0.852154	3.13337	-6.83957	9.0088e-09	3.47851e-07	Tspan15
2	16356389	16356889	-1.58883	2.32951	-6.83591	9.13046e-09	3.51926e-07	Plxdc2
10	76569729	76570229	0.763029	3.1803	6.83489	9.16472e-09	3.52374e-07	Gm15343
13	56295821	56296321	-1.34028	2.72979	-6.83461	9.17438e-09	3.52374e-07	Cxcl14
6	91635040	91635540	1.04075	2.24165	6.83243	9.24802e-09	3.54578e-07	Gm45218
6	91635040	91635540	1.04075	2.24165	6.83243	9.24802e-09	3.54578e-07	Gm45217
12	73584758	73585258	-0.941008	3.33288	-6.82711	9.43022e-09	3.60297e-07	Prkch
8	46386390	46386890	0.95115	2.40262	6.82716	9.42833e-09	3.60297e-07	Gm45253
2	70473943	70474443	-1.11117	2.68391	-6.82354	9.55462e-09	3.64412e-07	Sp5
3	95672861	95673361	-0.777308	3.21077	-6.82239	9.59481e-09	3.6486e-07	Mcl1
3	95672861	95673361	-0.777308	3.21077	-6.82239	9.59481e-09	3.6486e-07	Adamtsl4
13	58452986	58453486	-0.851736	3.08979	-6.82081	9.65059e-09	3.66152e-07	Gm47918
13	58452986	58453486	-0.851736	3.08979	-6.82081	9.65059e-09	3.66152e-07	Gm3131
15	99457194	99457694	-0.955572	3.00231	-6.81201	9.96735e-09	3.771e-07	Nckap5l
8	84183961	84184046	-1.03972	2.82762	-6.81183	9.97372e-09	3.771e-07	Nanos3
8	84183546	84183787	-1.03972	2.82762	-6.81183	9.97372e-09	3.771e-07	Mir181d
8	84183546	84184046	-1.03972	2.82762	-6.81183	9.97372e-09	3.771e-07	Mir181c
12	79006816	79007316	-0.706681	3.57817	-6.80892	1.00806e-08	3.79826e-07	Tmem229b
8	77517431	77517931	-0.883623	3.02509	-6.80933	1.00656e-08	3.79826e-07	Arhgap10
8	77517431	77517931	-0.883623	3.02509	-6.80933	1.00656e-08	3.79826e-07	0610038B21Rik
17	34631788	34631928	-0.931265	2.95925	-6.80442	1.02487e-08	3.85491e-07	Ppt2
17	34631788	34632148	-0.931265	2.95925	-6.80442	1.02487e-08	3.85491e-07	Ppt2
17	34631788	34632150	-0.931265	2.95925	-6.80442	1.02487e-08	3.85491e-07	Ppt2
17	34631788	34632288	-0.931265	2.95925	-6.80442	1.02487e-08	3.85491e-07	Gm20460
17	34631788	34632288	-0.931265	2.95925	-6.80442	1.02487e-08	3.85491e-07	Ppt2
17	34631788	34632288	-0.931265	2.95925	-6.80442	1.02487e-08	3.85491e-07	Prrt1
18	61634653	61634944	-0.741464	3.08718	-6.79753	1.0511e-08	3.9265e-07	Bvht
18	61634444	61634542	-0.741464	3.08718	-6.79753	1.0511e-08	3.9265e-07	Csnk1a1
18	61634444	61634944	-0.741464	3.08718	-6.79753	1.0511e-08	3.9265e-07	Bvht
6	127329755	127330255	-1.0631	2.71937	-6.79839	1.04777e-08	3.9265e-07	Gm42458
10	95630037	95630537	-0.95582	2.51199	-6.79772	1.05037e-08	3.9265e-07	Gm23776
10	95630037	95630537	-0.95582	2.51199	-6.79772	1.05037e-08	3.9265e-07	Gm33336
10	95630037	95630537	-0.95582	2.51199	-6.79772	1.05037e-08	3.9265e-07	Gm47667
12	95695393	95695893	-1.38314	2.40518	-6.79753	1.05109e-08	3.9265e-07	Flrt2
5	125452104	125452604	0.946855	2.77193	6.79624	1.05606e-08	3.93831e-07	Bri3bp
5	125452104	125452604	0.946855	2.77193	6.79624	1.05606e-08	3.93831e-07	Gm43756
6	13838620	13839120	-0.957672	2.85056	-6.79418	1.06407e-08	3.96138e-07	Gpr85
6	13838942	13839120	-0.957672	2.85056	-6.79418	1.06407e-08	3.96138e-07	Gpr85
9	116122667	116123167	-1.14655	2.61501	-6.79323	1.06779e-08	3.96847e-07	Gm9385
9	116122667	116123167	-1.14655	2.61501	-6.79323	1.06779e-08	3.96847e-07	Tgfbr2
2	148407413	148407913	-1.00543	2.778	-6.78843	1.08677e-08	4.03215e-07	Thbd
3	89287607	89288107	0.897302	2.89559	6.78689	1.09293e-08	4.04357e-07	Efna1
3	89287607	89288107	0.897302	2.89559	6.78689	1.09293e-08	4.04357e-07	Gm22642
17	44735252	44735752	-1.00982	2.87814	-6.78673	1.09356e-08	4.04357e-07	Runx2
17	44735252	44735752	-1.00982	2.87814	-6.78673	1.09356e-08	4.04357e-07	Runx2os1
17	44735648	44735752	-1.00982	2.87814	-6.78673	1.09356e-08	4.04357e-07	Runx2
4	129263448	129263948	-1.06058	2.71823	-6.78248	1.11073e-08	4.10012e-07	C77080
4	129263448	129263948	-1.06058	2.71823	-6.78248	1.11073e-08	4.10012e-07	Gm12976
13	40730860	40731360	-1.04444	2.6026	-6.78173	1.11381e-08	4.10453e-07	Tfap2a
13	52583040	52583540	-1.66785	2.01961	-6.77655	1.13518e-08	4.17624e-07	Syk
2	68465994	68466494	-0.836389	2.98503	-6.774	1.14581e-08	4.20824e-07	Stk39
4	43499281	43499781	-0.97069	2.48025	-6.77307	1.14974e-08	4.21557e-07	Arhgef39
4	148071195	148071695	0.819956	2.62065	6.77074	1.15962e-08	4.24093e-07	Chchd2-ps
2	157500703	157501203	-1.0856	2.47557	-6.77052	1.16054e-08	4.24093e-07	Src
2	157500703	157501203	-1.0856	2.47557	-6.77052	1.16054e-08	4.24093e-07	Gm14279
5	115977899	115978399	-1.13219	2.74933	-6.76339	1.19129e-08	4.32556e-07	Cit
12	75308488	75308988	-0.96361	2.70495	-6.76331	1.19163e-08	4.32556e-07	Rhoj
9	35558188	35558688	-1.1452	2.67715	-6.7635	1.19081e-08	4.32556e-07	Pus3
9	35558188	35558688	-1.1452	2.67715	-6.7635	1.19081e-08	4.32556e-07	Ddx25
19	45541500	45542000	-1.06133	2.56861	-6.76344	1.19108e-08	4.32556e-07	Gm6807
19	45541500	45542000	-1.06133	2.56861	-6.76344	1.19108e-08	4.32556e-07	Poll
9	62835496	62835996	-1.25293	2.15718	-6.76224	1.19631e-08	4.33533e-07	Cln6
15	98772436	98772936	-0.940237	2.86071	-6.75647	1.22189e-08	4.4207e-07	Arf3
15	98772436	98772936	-0.940237	2.86071	-6.75647	1.22189e-08	4.4207e-07	Wnt10b
13	21981379	21981879	-1.09516	2.30877	-6.74938	1.25411e-08	4.52973e-07	Pom121l2
10	127092066	127092566	-1.31906	2.48557	-6.74696	1.26527e-08	4.5625e-07	Agap2
10	127092066	127092566	-1.31906	2.48557	-6.74696	1.26527e-08	4.5625e-07	Os9
12	80974943	80975443	0.984525	2.26014	6.74326	1.28258e-08	4.61727e-07	Slc10a1
12	80974943	80975443	0.984525	2.26014	6.74326	1.28258e-08	4.61727e-07	Smoc1
15	25413303	25413803	-1.07157	2.84982	-6.73528	1.32065e-08	4.74279e-07	Basp1
15	25413303	25413803	-1.07157	2.84982	-6.73528	1.32065e-08	4.74279e-07	Gm5468
15	25413303	25413803	-1.07157	2.84982	-6.73528	1.32065e-08	4.74279e-07	Gm48957
11	94957946	94958446	-1.35104	2.70611	-6.73504	1.32179e-08	4.74279e-07	Gm24877
10	62339815	62340315	-0.887068	2.695	-6.73405	1.3266e-08	4.75223e-07	Hk1os
10	62339815	62340315	-0.887068	2.695	-6.73405	1.3266e-08	4.75223e-07	Hk1
11	29373691	29374191	-0.740978	3.36976	-6.72976	1.34766e-08	4.79619e-07	Ccdc88a
2	93416483	93416983	0.920544	2.67499	6.73005	1.3462e-08	4.79619e-07	Gm13807
2	93416483	93416983	0.920544	2.67499	6.73005	1.3462e-08	4.79619e-07	Cd82
4	134453779	134454279	-0.977857	2.72243	-6.73092	1.34196e-08	4.79619e-07	1700021N21Rik
12	102949004	102949504	-1.33026	2.22275	-6.73061	1.34348e-08	4.79619e-07	Unc79
2	156840480	156840980	-0.750269	3.46971	-6.72796	1.35659e-08	4.81227e-07	Tgif2
2	156840480	156840980	-0.750269	3.46971	-6.72796	1.35659e-08	4.81227e-07	Gm14230
2	144330885	144331385	-1.13574	2.53359	-6.72833	1.35476e-08	4.81227e-07	Ovol2
2	144330885	144331385	-1.13574	2.53359	-6.72833	1.35476e-08	4.81227e-07	1700108N11Rik
2	144331146	144331385	-1.13574	2.53359	-6.72833	1.35476e-08	4.81227e-07	Ovol2
3	18054740	18055240	-0.927484	3.13187	-6.72608	1.36596e-08	4.83243e-07	Bhlhe22
3	18055174	18055240	-0.927484	3.13187	-6.72608	1.36596e-08	4.83243e-07	Gm23726
10	59241982	59242482	-1.22827	2.27379	-6.72593	1.36671e-08	4.83243e-07	Sowahc
10	59241982	59242482	-1.22827	2.27379	-6.72593	1.36671e-08	4.83243e-07	P4ha1
7	143365394	143365894	-0.78292	2.77223	-6.72501	1.37132e-08	4.84089e-07	4933417O13Rik
10	13323895	13324395	-0.930613	2.77939	-6.72034	1.39503e-08	4.91665e-07	Phactr2
15	85523492	85523992	-1.37562	2.48199	-6.71577	1.41861e-08	4.99167e-07	Gm4825
15	85523492	85523992	-1.37562	2.48199	-6.71577	1.41861e-08	4.99167e-07	Wnt7b
13	42866324	42866824	-0.740168	3.2263	-6.70831	1.45794e-08	5.12179e-07	Phactr1
17	79354886	79355386	-0.854346	3.12223	-6.70711	1.46435e-08	5.12782e-07	Gm17315
17	79354886	79355386	-0.854346	3.12223	-6.70711	1.46435e-08	5.12782e-07	Cdc42ep3
1	34005984	34006484	-1.0252	2.5467	-6.70716	1.4641e-08	5.12782e-07	Dst
6	94700952	94701452	1.06773	2.16264	6.70634	1.46849e-08	5.13406e-07	Lrig1
4	48585238	48585738	-1.0467	2.70173	-6.70402	1.48104e-08	5.16965e-07	Tmeff1
11	30267576	30268076	-0.722443	3.50239	-6.70126	1.4961e-08	5.21389e-07	Gm8098
11	30267576	30268076	-0.722443	3.50239	-6.70126	1.4961e-08	5.21389e-07	Sptbn1
19	28678042	28678542	-0.727217	3.25798	-6.69902	1.50845e-08	5.2422e-07	D930032P07Rik
19	28678042	28678542	-0.727217	3.25798	-6.69902	1.50845e-08	5.2422e-07	Glis3
15	74925069	74925444	-1.0504	2.48426	-6.69891	1.50903e-08	5.2422e-07	Gm6610
15	74925069	74925569	-1.0504	2.48426	-6.69891	1.50903e-08	5.2422e-07	Gm39556
5	147911450	147911950	0.821103	2.87113	6.69395	1.53672e-08	5.3299e-07	Slc46a3
5	147911450	147911950	0.821103	2.87113	6.69395	1.53672e-08	5.3299e-07	Gm15721
15	79023450	79023531	0.737768	3.18529	6.693	1.54213e-08	5.34019e-07	H1f0
15	79023031	79023531	0.737768	3.18529	6.693	1.54213e-08	5.34019e-07	Gm17753
2	151632015	151632515	-1.0133	2.71883	-6.69149	1.55066e-08	5.35659e-07	Snph
3	148895099	148895599	-1.07103	2.62999	-6.69129	1.55178e-08	5.35659e-07	Adgrl2
11	115974693	115975193	-1.16748	2.63033	-6.68426	1.5923e-08	5.48777e-07	Itgb4
5	139300572	139301072	-1.23085	2.30008	-6.68356	1.59642e-08	5.4933e-07	Adap1
11	98296374	98296874	0.75388	3.42904	6.67899	1.6234e-08	5.57735e-07	Gm20644
11	98296374	98296874	0.75388	3.42904	6.67899	1.6234e-08	5.57735e-07	Neurod2
9	76567078	76567578	-1.56054	2.27619	-6.6761	1.64067e-08	5.6278e-07	Fam83b
1	131107507	131108007	-1.53374	2.3373	-6.67362	1.65569e-08	5.6704e-07	Gm25717
1	131107745	131108007	-1.53374	2.3373	-6.67362	1.65569e-08	5.6704e-07	Dyrk3
8	123158066	123158566	1.66849	2.1436	6.67126	1.67007e-08	5.71071e-07	Sult5a1
5	32121218	32121718	-1.61162	2.17368	-6.66771	1.69194e-08	5.77644e-07	Babam2
5	32121218	32121718	-1.61162	2.17368	-6.66771	1.69194e-08	5.77644e-07	Gm10463
17	31827254	31827754	-1.00315	2.66531	-6.66703	1.69612e-08	5.78165e-07	Cryaa
17	31827254	31827754	-1.00315	2.66531	-6.66703	1.69612e-08	5.78165e-07	Sik1
3	37348497	37348997	-0.997879	2.78177	-6.66648	1.69956e-08	5.78432e-07	Fgf2
3	37348740	37348997	-0.997879	2.78177	-6.66648	1.69956e-08	5.78432e-07	Fgf2os
17	51812709	51813209	-0.861987	2.94778	-6.6564	1.76353e-08	5.99271e-07	Satb1
11	57691781	57692281	-1.21464	2.31883	-6.65434	1.7769e-08	6.02874e-07	4933426K07Rik
11	57691781	57692281	-1.21464	2.31883	-6.65434	1.7769e-08	6.02874e-07	Gm24582
4	43978305	43978483	-1.2576	2.23644	-6.65102	1.79866e-08	6.0931e-07	Glipr2
4	43978305	43978805	-1.2576	2.23644	-6.65102	1.79866e-08	6.0931e-07	Ccin
6	91476855	91477355	-1.55348	2.10797	-6.64557	1.83497e-08	6.20647e-07	Chchd4
6	91476855	91477355	-1.55348	2.10797	-6.64557	1.83497e-08	6.20647e-07	Tmem43
11	104607861	104608361	-0.902298	2.87208	-6.64513	1.83793e-08	6.20687e-07	Itgb3
1	90998622	90999122	-1.00851	2.96583	-6.64399	1.84559e-08	6.22309e-07	Lrrfip1
1	153769200	153769700	-1.14592	2.33447	-6.64268	1.85447e-08	6.24339e-07	Rnasel
1	153769200	153769700	-1.14592	2.33447	-6.64268	1.85447e-08	6.24339e-07	Rgsl1
12	38779039	38779539	-0.830171	2.63781	-6.63985	1.87385e-08	6.28921e-07	Etv1
12	81631181	81631681	-1.2291	2.36655	-6.63993	1.87332e-08	6.28921e-07	Ttc9
18	9707500	9708000	0.898661	2.97605	6.63784	1.88769e-08	6.29693e-07	Colec12
13	89742338	89742838	-1.23521	2.35293	-6.63835	1.88418e-08	6.29693e-07	Vcan
9	114940287	114940787	-1.49743	1.97023	-6.63814	1.88565e-08	6.29693e-07	Gpd1l
9	114940287	114940787	-1.49743	1.97023	-6.63814	1.88565e-08	6.29693e-07	Osbpl10
17	69156951	69157451	-1.6358	2.20028	-6.63805	1.88626e-08	6.29693e-07	Epb41l3
12	102128423	102128923	-1.28253	2.42913	-6.63711	1.89272e-08	6.30406e-07	Slc24a4
12	102128906	102128923	-1.28253	2.42913	-6.63711	1.89272e-08	6.30406e-07	Gm16339
11	116077272	116077772	-1.05283	2.90574	-6.63577	1.90205e-08	6.32546e-07	Unc13d
9	75314077	75314577	-0.829	2.98537	-6.63534	1.90505e-08	6.32581e-07	Gnb5
9	75314077	75314577	-0.829	2.98537	-6.63534	1.90505e-08	6.32581e-07	Gm19531
7	127815945	127816445	0.678489	3.38323	6.63452	1.91078e-08	6.33519e-07	Gm45204
2	113440854	113441354	-1.01037	2.51438	-6.6305	1.93917e-08	6.41734e-07	Fmn1
2	113440854	113441354	-1.01037	2.51438	-6.6305	1.93917e-08	6.41734e-07	Gm13963
2	113441304	113441354	-1.01037	2.51438	-6.6305	1.93917e-08	6.41734e-07	Gm13966
18	76160969	76161469	-1.00293	2.53478	-6.63018	1.94144e-08	6.41734e-07	Zbtb7c
18	76160969	76161469	-1.00293	2.53478	-6.63018	1.94144e-08	6.41734e-07	Mir6358
15	41447086	41447586	-1.07474	2.74965	-6.62976	1.94444e-08	6.41753e-07	Oxr1
4	130138790	130139290	-1.10783	2.40531	-6.62906	1.9494e-08	6.42419e-07	Hcrtr1
7	100931737	100932237	-1.04105	2.97034	-6.62715	1.9631e-08	6.45956e-07	Arhgef17
1	82586777	82587277	-1.32388	2.26619	-6.62663	1.96686e-08	6.4622e-07	Col4a3
1	82586777	82587277	-1.32388	2.26619	-6.62663	1.96686e-08	6.4622e-07	Col4a4
19	44121460	44121960	1.59823	1.71244	6.62454	1.98196e-08	6.50202e-07	Gm24336
19	44121460	44121960	1.59823	1.71244	6.62454	1.98196e-08	6.50202e-07	Cwf19l1
1	186705206	186705706	-0.818682	3.06394	-6.6218	2.00201e-08	6.53714e-07	Gm29491
1	186705206	186705706	-0.818682	3.06394	-6.6218	2.00201e-08	6.53714e-07	Tgfb2
2	101796910	101797410	-1.07651	2.72148	-6.62163	2.00324e-08	6.53714e-07	Prr5l
2	101797054	101797410	-1.07651	2.72148	-6.62163	2.00324e-08	6.53714e-07	Prr5l
2	167815443	167815943	-0.987267	2.59191	-6.62144	2.00465e-08	6.53714e-07	9230111E07Rik
2	167815443	167815943	-0.987267	2.59191	-6.62144	2.00465e-08	6.53714e-07	1200007C13Rik
11	24077436	24077559	-1.18019	2.47382	-6.62217	1.99927e-08	6.53714e-07	Gm12063
11	24077436	24077936	-1.18019	2.47382	-6.62217	1.99927e-08	6.53714e-07	Bcl11a
11	24077436	24077936	-1.18019	2.47382	-6.62217	1.99927e-08	6.53714e-07	A830031A19Rik
6	18514262	18514762	-1.36844	2.45944	-6.62048	2.01169e-08	6.55031e-07	Cttnbp2
2	73529132	73529632	-0.923362	3.08748	-6.61859	2.02568e-08	6.58603e-07	Wipf1
9	75231976	75232476	-1.62744	2.1284	-6.6153	2.05025e-08	6.65598e-07	Myo5c
3	32616231	32616731	-0.896193	3.08961	-6.6147	2.05477e-08	6.66077e-07	Gnb4
4	139597802	139598302	-0.868213	2.93954	-6.61369	2.06239e-08	6.67553e-07	Gm21969
4	139597802	139598186	-0.868213	2.93954	-6.61369	2.06239e-08	6.67553e-07	Gm25571
17	37002576	37003076	-0.879328	2.95276	-6.60851	2.10188e-08	6.79329e-07	Zfp57
7	80435045	80435545	-1.10767	2.52731	-6.6069	2.11434e-08	6.82345e-07	Gm15544
7	80435045	80435545	-1.10767	2.52731	-6.6069	2.11434e-08	6.82345e-07	Blm
16	96159100	96159600	-0.917123	2.94025	-6.6048	2.13066e-08	6.86595e-07	Wrb
16	96159100	96159600	-0.917123	2.94025	-6.6048	2.13066e-08	6.86595e-07	Lca5l
11	60139917	60140417	-1.1579	2.74373	-6.6012	2.15895e-08	6.94684e-07	Rai1
5	122643989	122644489	-0.89623	2.74767	-6.59972	2.17069e-08	6.97435e-07	P2rx7
5	28464229	28464729	0.850115	3.06012	6.59838	2.18137e-08	6.99113e-07	Gm26894
5	28464229	28464729	0.850115	3.06012	6.59838	2.18137e-08	6.99113e-07	9530036O11Rik
7	25816196	25816696	-1.22444	2.61648	-6.59826	2.18232e-08	6.99113e-07	Cyp2s1
7	25816196	25816696	-1.22444	2.61648	-6.59826	2.18232e-08	6.99113e-07	Gm26707
7	35130000	35130500	0.723729	2.89742	6.59487	2.20959e-08	7.06809e-07	Gm45091
7	35130000	35130500	0.723729	2.89742	6.59487	2.20959e-08	7.06809e-07	Gm35665
14	21994715	21995215	-0.894001	2.93502	-6.59062	2.24428e-08	7.15457e-07	C130012C08Rik
14	21994715	21995215	-0.894001	2.93502	-6.59062	2.24428e-08	7.15457e-07	Lrmda
2	3769965	3770465	0.807861	2.79385	6.59036	2.24646e-08	7.15457e-07	Fam107b
3	96328024	96328524	-1.04371	2.73597	-6.59089	2.24205e-08	7.15457e-07	Gm24830
3	27153294	27153794	-0.899526	2.81734	-6.58802	2.2658e-08	7.20565e-07	Ect2
3	27153294	27153794	-0.899526	2.81734	-6.58802	2.2658e-08	7.20565e-07	1700125G22Rik
1	186704286	186704786	-0.942458	2.71992	-6.58482	2.29251e-08	7.26937e-07	Gm29491
1	186704700	186704786	-0.942458	2.71992	-6.58482	2.29251e-08	7.26937e-07	Tgfb2
1	186704286	186704786	-0.942458	2.71992	-6.58482	2.29251e-08	7.26937e-07	Tgfb2
13	112409784	112410284	-1.30125	2.13784	-6.58521	2.28927e-08	7.26937e-07	2810403G07Rik
13	112409784	112410284	-1.30125	2.13784	-6.58521	2.28927e-08	7.26937e-07	Gm48837
6	142571326	142571826	-0.742671	3.14894	-6.57782	2.35209e-08	7.4475e-07	Kcnj8
18	10325076	10325576	-0.794142	3.53723	-6.57138	2.40818e-08	7.60302e-07	Greb1l
15	77817472	77817972	-0.793933	3.25844	-6.57172	2.40518e-08	7.60302e-07	Myh9
13	31810891	31811391	-1.22033	2.18776	-6.56965	2.4235e-08	7.64034e-07	Foxc1
13	31810891	31811391	-1.22033	2.18776	-6.56965	2.4235e-08	7.64034e-07	Gm48883
7	140906305	140906805	0.725471	3.06648	6.56638	2.45274e-08	7.72134e-07	BC024386
18	80712859	80713359	-1.00798	2.90341	-6.56342	2.47947e-08	7.79426e-07	Nfatc1
18	80712859	80713173	-1.00798	2.90341	-6.56342	2.47947e-08	7.79426e-07	Nfatc1
12	79945291	79945791	-0.829769	2.90522	-6.55911	2.51888e-08	7.90676e-07	Gm5654
12	79945291	79945791	-0.829769	2.90522	-6.55911	2.51888e-08	7.90676e-07	Gm8275
19	10267040	10267540	-0.972354	2.59487	-6.55791	2.52999e-08	7.93019e-07	Dagla
7	24333342	24333842	-1.05995	2.52017	-6.55639	2.54418e-08	7.96325e-07	Tescl
17	46628844	46629344	-1.02456	2.51165	-6.55195	2.58585e-08	8.08207e-07	Ptk7
7	31000406	31000906	-0.918379	2.67142	-6.5472	2.63125e-08	8.2122e-07	Fam187b
7	31000406	31000906	-0.918379	2.67142	-6.5472	2.63125e-08	8.2122e-07	Fxyd5
15	103090725	103091225	1.17256	2.04317	6.54529	2.6497e-08	8.25797e-07	5730585A16Rik
15	103090725	103091225	1.17256	2.04317	6.54529	2.6497e-08	8.25797e-07	Gm28876
12	32060666	32061166	-1.05344	2.85002	-6.54328	2.66927e-08	8.29526e-07	Prkar2b
10	81248625	81249125	-1.39658	2.32948	-6.54363	2.66588e-08	8.29526e-07	Zfr2
10	81248625	81249125	-1.39658	2.32948	-6.54363	2.66588e-08	8.29526e-07	Matk
3	51204459	51204959	1.03992	2.089	6.54205	2.68135e-08	8.30913e-07	Gm38246
3	51204459	51204959	1.03992	2.089	6.54205	2.68135e-08	8.30913e-07	Noct
8	121376359	121376859	-1.01166	2.51814	-6.54242	2.67775e-08	8.30913e-07	Gm26815
8	121376359	121376859	-1.01166	2.51814	-6.54242	2.67775e-08	8.30913e-07	Gm26747
11	3504373	3504873	-1.67276	2.24238	-6.53913	2.71013e-08	8.38641e-07	Inpp5j
12	84450527	84451027	0.717379	3.183	6.53767	2.72469e-08	8.41951e-07	Aldh6a1
12	84450527	84451027	0.717379	3.183	6.53767	2.72469e-08	8.41951e-07	Lin52
2	170219024	170219524	-1.02898	2.51811	-6.53682	2.73318e-08	8.43383e-07	Gm17619
2	170219024	170219524	-1.02898	2.51811	-6.53682	2.73318e-08	8.43383e-07	Gm14270
2	30743741	30744241	-1.28362	2.49977	-6.53583	2.74309e-08	8.45243e-07	Mir3089
2	30743741	30744241	-1.28362	2.49977	-6.53583	2.74309e-08	8.45243e-07	1700001O22Rik
16	14361361	14361861	-0.935806	2.90032	-6.53512	2.75028e-08	8.46265e-07	Abcc1
2	71540795	71541295	-1.36245	2.25634	-6.53324	2.7693e-08	8.50917e-07	Dlx1as
15	38384338	38384838	-0.890145	2.67118	-6.53173	2.7846e-08	8.54413e-07	Gm26863
15	73661917	73662417	-1.11255	2.42221	-6.52587	2.84507e-08	8.71743e-07	1700010B13Rik
15	73661917	73662417	-1.11255	2.42221	-6.52587	2.84507e-08	8.71743e-07	Gpr20
10	75667415	75667915	-0.62896	3.62345	-6.52236	2.88181e-08	8.81224e-07	Cabin1
7	137313286	137313786	-1.04958	2.46951	-6.52215	2.88409e-08	8.81224e-07	Ebf3
7	137313414	137313786	-1.04958	2.46951	-6.52215	2.88409e-08	8.81224e-07	Ebf3
7	137313445	137313786	-1.04958	2.46951	-6.52215	2.88409e-08	8.81224e-07	Ebf3
2	151702302	151702802	-0.913465	2.95612	-6.51911	2.91639e-08	8.87907e-07	Gm14159
2	151702302	151702802	-0.913465	2.95612	-6.51911	2.91639e-08	8.87907e-07	Tmem74b
9	67048118	67048306	-0.971889	2.88315	-6.51883	2.91934e-08	8.87907e-07	Tpm1
9	67048143	67048306	-0.971889	2.88315	-6.51883	2.91934e-08	8.87907e-07	Tpm1
9	67048172	67048306	-0.971889	2.88315	-6.51883	2.91934e-08	8.87907e-07	Tpm1
9	67048186	67048306	-0.971889	2.88315	-6.51883	2.91934e-08	8.87907e-07	Tpm1
9	67048191	67048306	-0.971889	2.88315	-6.51883	2.91934e-08	8.87907e-07	Tpm1
9	67048201	67048306	-0.971889	2.88315	-6.51883	2.91934e-08	8.87907e-07	Tpm1
9	67048209	67048306	-0.971889	2.88315	-6.51883	2.91934e-08	8.87907e-07	Tpm1
9	67048213	67048306	-0.971889	2.88315	-6.51883	2.91934e-08	8.87907e-07	Tpm1
9	67048262	67048306	-0.971889	2.88315	-6.51883	2.91934e-08	8.87907e-07	Tpm1
9	67048264	67048306	-0.971889	2.88315	-6.51883	2.91934e-08	8.87907e-07	Tpm1
9	67048267	67048306	-0.971889	2.88315	-6.51883	2.91934e-08	8.87907e-07	Tpm1
9	67048275	67048306	-0.971889	2.88315	-6.51883	2.91934e-08	8.87907e-07	Tpm1
9	67047806	67048306	-0.971889	2.88315	-6.51883	2.91934e-08	8.87907e-07	Tpm1
15	89084109	89084609	0.946087	2.57377	6.5188	2.91968e-08	8.87907e-07	Selenoo
15	89084109	89084609	0.946087	2.57377	6.5188	2.91968e-08	8.87907e-07	Trabd
2	129186255	129186755	-1.24382	2.26584	-6.51856	2.92225e-08	8.87907e-07	Gm14029
4	100776773	100777273	-1.06581	2.50923	-6.51631	2.94645e-08	8.94015e-07	Cachd1
1	155092243	155092743	-1.09231	2.63365	-6.50889	3.02759e-08	9.17095e-07	Gm9530
1	155092243	155092743	-1.09231	2.63365	-6.50889	3.02759e-08	9.17095e-07	Ier5
12	104899013	104899513	-1.09979	2.27063	-6.50859	3.03092e-08	9.17095e-07	4930408O17Rik
12	104899013	104899513	-1.09979	2.27063	-6.50859	3.03092e-08	9.17095e-07	Gm28875
9	60521641	60522141	-1.22919	2.28005	-6.50504	3.07056e-08	9.27802e-07	Thsd4
5	25759859	25760359	-1.03151	2.438	-6.50263	3.09772e-08	9.33423e-07	Actr3b
3	83789605	83790105	-1.07849	2.47682	-6.5028	3.09584e-08	9.33423e-07	Gm26771
11	63131170	63131670	-1.02542	2.61037	-6.4996	3.13226e-08	9.42085e-07	Pmp22
5	15934489	15934989	-1.3749	2.39053	-6.49936	3.1351e-08	9.42085e-07	Cacna2d1
5	15934489	15934989	-1.3749	2.39053	-6.49936	3.1351e-08	9.42085e-07	Gm3510
6	125309577	125310077	0.831685	2.98429	6.49755	3.1559e-08	9.4703e-07	Ltbr
6	99666353	99666853	-0.757196	3.44502	-6.497	3.1623e-08	9.47648e-07	Eif4e3
6	99666353	99666853	-0.757196	3.44502	-6.497	3.1623e-08	9.47648e-07	Gm44104
6	99666353	99666853	-0.757196	3.44502	-6.497	3.1623e-08	9.47648e-07	Gm20696
11	49651790	49652290	-1.41244	2.14783	-6.49589	3.17507e-08	9.5017e-07	Flt4
11	49651790	49652290	-1.41244	2.14783	-6.49589	3.17507e-08	9.5017e-07	Scgb3a1
19	47918813	47919313	-1.00791	2.94304	-6.4953	3.18203e-08	9.50947e-07	Gm22240
19	47918813	47919313	-1.00791	2.94304	-6.4953	3.18203e-08	9.50947e-07	Cfap43
17	31830891	31831391	-1.58958	2.28167	-6.49225	3.2177e-08	9.60292e-07	Cryaa
17	31830891	31831391	-1.58958	2.28167	-6.49225	3.2177e-08	9.60292e-07	Sik1
18	60656266	60656766	0.650305	3.35437	6.49175	3.22367e-08	9.60759e-07	Synpo
17	30656927	30657427	0.984545	2.62359	6.48978	3.24695e-08	9.66377e-07	1700097N02Rik
17	30656927	30657427	0.984545	2.62359	6.48978	3.24695e-08	9.66377e-07	Gm24661
1	88284952	88285452	0.628248	4.24882	6.48937	3.25189e-08	9.66528e-07	Trpm8
2	168589937	168590437	-1.43525	2.44245	-6.48772	3.27157e-08	9.71055e-07	Nfatc2
13	97435970	97436346	-0.87375	2.51604	-6.48561	3.29693e-08	9.77252e-07	Gm8756
13	97435846	97436346	-0.87375	2.51604	-6.48561	3.29693e-08	9.77252e-07	Lncenc1
17	28207701	28208201	-1.01642	2.57376	-6.48407	3.31554e-08	9.81436e-07	Def6
11	3331787	3332287	-0.842137	3.17814	-6.4831	3.32738e-08	9.83605e-07	Gm12592
11	3331787	3332287	-0.842137	3.17814	-6.4831	3.32738e-08	9.83605e-07	Pik3ip1
11	3331787	3331793	-0.842137	3.17814	-6.4831	3.32738e-08	9.83605e-07	Pik3ip1
11	3331787	3331808	-0.842137	3.17814	-6.4831	3.32738e-08	9.83605e-07	Pik3ip1
10	88357024	88357524	-0.598848	3.47233	-6.47981	3.36759e-08	9.93336e-07	Dram1
14	122475440	122475940	-1.20091	2.45734	-6.47967	3.3694e-08	9.93336e-07	2610035F20Rik
14	122475440	122475940	-1.20091	2.45734	-6.47967	3.3694e-08	9.93336e-07	Zic2
7	132735512	132736012	-0.860817	2.99399	-6.47896	3.37813e-08	9.94564e-07	Gm15582
7	132735512	132736012	-0.860817	2.99399	-6.47896	3.37813e-08	9.94564e-07	Fam53b
10	67912098	67912598	-1.04692	2.64379	-6.47348	3.44656e-08	1.01334e-06	Zfp365
18	82475749	82476148	-1.19159	2.67897	-6.4717	3.46912e-08	1.0186e-06	Mbp
18	82475749	82476162	-1.19159	2.67897	-6.4717	3.46912e-08	1.0186e-06	Mbp
18	82475749	82476249	-1.19159	2.67897	-6.4717	3.46912e-08	1.0186e-06	Mbp
18	82475749	82476146	-1.19159	2.67897	-6.4717	3.46912e-08	1.0186e-06	Mbp
14	70176483	70176983	-0.834737	3.11279	-6.46871	3.50734e-08	1.02791e-06	Pdlim2
14	70176681	70176983	-0.834737	3.11279	-6.46871	3.50734e-08	1.02791e-06	Pdlim2
7	137310062	137310562	-1.19427	2.43826	-6.46848	3.51023e-08	1.02791e-06	Ebf3
13	12519947	12520447	-0.627466	3.40589	-6.46491	3.55645e-08	1.04005e-06	Edaradd
6	118066241	118066741	-0.952323	2.78778	-6.4607	3.61156e-08	1.05475e-06	Rasgef1a
12	110437043	110437543	-1.13908	2.2385	-6.4588	3.63687e-08	1.05931e-06	Gm47195
12	110437043	110437543	-1.13908	2.2385	-6.4588	3.63687e-08	1.05931e-06	Ppp2r5c
19	42022006	42022506	-1.20729	2.413	-6.45911	3.63276e-08	1.05931e-06	Ubtd1
19	42022006	42022506	-1.20729	2.413	-6.45911	3.63276e-08	1.05931e-06	Ankrd2
15	83251251	83251751	-1.20814	2.54521	-6.45663	3.66588e-08	1.06633e-06	A4galt
6	100163143	100163643	-0.890296	2.6563	-6.45381	3.70385e-08	1.07594e-06	Rybp
6	100163143	100163643	-0.890296	2.6563	-6.45381	3.70385e-08	1.07594e-06	2010109P13Rik
5	142550575	142551075	-0.864468	2.70606	-6.45197	3.72887e-08	1.07891e-06	Radil
8	34455178	34455678	-1.12883	2.38953	-6.45197	3.72889e-08	1.07891e-06	Gm33831
8	34455178	34455678	-1.12883	2.38953	-6.45197	3.72889e-08	1.07891e-06	Gm45349
2	25372228	25372728	-1.10063	2.29414	-6.45199	3.72861e-08	1.07891e-06	Sapcd2
2	166675735	166676235	1.44678	1.78947	6.45077	3.74531e-08	1.08222e-06	Gm23152
2	166675735	166676235	1.44678	1.78947	6.45077	3.74531e-08	1.08222e-06	Gm25265
11	8634454	8634954	-1.05818	2.36252	-6.44931	3.76539e-08	1.08658e-06	Tns3
2	38348056	38348556	-1.18248	2.30158	-6.44694	3.79811e-08	1.09458e-06	Gm27197
2	38348056	38348556	-1.18248	2.30158	-6.44694	3.79811e-08	1.09458e-06	Lhx2
14	119099176	119099676	-0.703306	3.31606	-6.44572	3.81508e-08	1.09802e-06	Uggt2
14	119099176	119099676	-0.703306	3.31606	-6.44572	3.81508e-08	1.09802e-06	Gm16835
13	108214369	108214869	-0.880829	3.00354	-6.44475	3.82867e-08	1.10048e-06	Elovl7
2	30677092	30677592	-0.899953	2.93044	-6.44379	3.84224e-08	1.10293e-06	Gm14486
2	32700640	32701140	0.673818	3.24069	6.44227	3.86359e-08	1.1076e-06	Fpgs
9	69443790	69444290	-1.14785	2.34601	-6.44191	3.86869e-08	1.1076e-06	Gm18587
2	132945295	132945795	-1.2145	2.46356	-6.44103	3.88116e-08	1.10827e-06	Fermt1
3	93506133	93506633	-1.33443	2.22618	-6.44121	3.87856e-08	1.10827e-06	Gm36953
3	93506133	93506633	-1.33443	2.22618	-6.44121	3.87856e-08	1.10827e-06	S100a11
3	30855972	30856472	-0.758242	3.29014	-6.44014	3.89388e-08	1.11044e-06	Gpr160
1	88269947	88270410	0.683223	3.37674	6.43713	3.93695e-08	1.12126e-06	Hjurp
1	88269910	88270410	0.683223	3.37674	6.43713	3.93695e-08	1.12126e-06	Hjurp
3	89299521	89300021	0.736965	3.17609	6.43338	3.9914e-08	1.13381e-06	Gm22642
1	36781285	36781785	1.27617	2.63359	6.43367	3.98705e-08	1.13381e-06	Zap70
1	36781285	36781785	1.27617	2.63359	6.43367	3.98705e-08	1.13381e-06	Tmem131
2	152414332	152414832	-0.812738	3.44503	-6.43229	4.00733e-08	1.13685e-06	6820408C15Rik
2	152414332	152414832	-0.812738	3.44503	-6.43229	4.00733e-08	1.13685e-06	Zcchc3
2	152414332	152414832	-0.812738	3.44503	-6.43229	4.00733e-08	1.13685e-06	Gm27343
8	25099752	25100252	-1.10085	2.47743	-6.42749	4.07826e-08	1.15547e-06	5830408C22Rik
2	52676008	52676508	-0.734255	3.30875	-6.42601	4.1004e-08	1.16024e-06	Cacnb4
13	83523928	83524428	-1.23144	2.37002	-6.42404	4.13011e-08	1.16713e-06	Mef2c
4	145774455	145774955	-0.852278	3.29008	-6.42221	4.15778e-08	1.17343e-06	Gm13243
4	145774455	145774955	-0.852278	3.29008	-6.42221	4.15778e-08	1.17343e-06	Vmn2r-ps15
3	84479603	84480103	-0.75167	3.07316	-6.4217	4.16566e-08	1.17414e-06	Fhdc1
15	99333273	99333773	-1.12978	2.87391	-6.41815	4.22003e-08	1.18792e-06	Fmnl3
2	119046923	119047423	-0.768225	2.6967	-6.41748	4.23034e-08	1.18929e-06	Knl1
9	14234347	14234847	-1.14876	2.47609	-6.41069	4.33683e-08	1.21766e-06	Gm47565
9	14234347	14234847	-1.14876	2.47609	-6.41069	4.33683e-08	1.21766e-06	Gm47564
4	109982435	109982813	-1.2923	2.3832	-6.4103	4.343e-08	1.21783e-06	Dmrta2os
4	109982435	109982491	-1.2923	2.3832	-6.4103	4.343e-08	1.21783e-06	Dmrta2os
4	109982435	109982935	-1.2923	2.3832	-6.4103	4.343e-08	1.21783e-06	Dmrta2
4	109982435	109982935	-1.2923	2.3832	-6.4103	4.343e-08	1.21783e-06	Elavl4
7	44384684	44385007	0.774853	2.64095	6.40985	4.35017e-08	1.21827e-06	1700008O03Rik
7	44384820	44385007	0.774853	2.64095	6.40985	4.35017e-08	1.21827e-06	1700008O03Rik
7	44384507	44385007	0.774853	2.64095	6.40985	4.35017e-08	1.21827e-06	Syt3
7	44384507	44385007	0.774853	2.64095	6.40985	4.35017e-08	1.21827e-06	Gm45124
15	103102198	103102698	0.705624	3.33827	6.39945	4.51878e-08	1.26387e-06	Gm10830
15	103102198	103102698	0.705624	3.33827	6.39945	4.51878e-08	1.26387e-06	Gm28876
2	152789110	152789610	-0.96927	2.84632	-6.39727	4.55504e-08	1.27238e-06	Gm23802
2	152789110	152789610	-0.96927	2.84632	-6.39727	4.55504e-08	1.27238e-06	Bcl2l1
7	16781938	16782438	-0.75507	3.23715	-6.396	4.57615e-08	1.27664e-06	Slc1a5
7	16781938	16782340	-0.75507	3.23715	-6.396	4.57615e-08	1.27664e-06	Slc1a5
7	16781938	16782368	-0.75507	3.23715	-6.396	4.57615e-08	1.27664e-06	Slc1a5
15	79381938	79382438	1.11001	2.09291	6.39357	4.61703e-08	1.2864e-06	Mir1943
15	79381938	79382438	1.11001	2.09291	6.39357	4.61703e-08	1.2864e-06	Tmem184b
8	126849439	126849939	-0.674229	3.38818	-6.39266	4.6324e-08	1.28904e-06	A630001O12Rik
8	126849439	126849939	-0.674229	3.38818	-6.39266	4.6324e-08	1.28904e-06	Gm31718
14	55540355	55540855	-0.735672	3.14363	-6.38977	4.68162e-08	1.30107e-06	Pck2
18	9212274	9212774	0.591683	3.51403	6.38845	4.7043e-08	1.30571e-06	Fzd8
8	94992466	94992966	-1.44196	2.47335	-6.38774	4.71649e-08	1.30743e-06	Adgrg1
4	150106140	150106640	0.684998	2.84464	6.38686	4.73166e-08	1.30997e-06	Gm13093
4	150106140	150106640	0.684998	2.84464	6.38686	4.73166e-08	1.30997e-06	Gpr157
7	6331164	6331664	-1.00679	2.80486	-6.38503	4.76356e-08	1.31713e-06	Zfp583
5	120648865	120649040	-0.899047	2.82846	-6.38467	4.76971e-08	1.31716e-06	Gm15749
5	120648865	120649365	-0.899047	2.82846	-6.38467	4.76971e-08	1.31716e-06	Rasal1
2	27581814	27582314	0.579662	3.60387	6.38141	4.82695e-08	1.33129e-06	Gm13421
2	27581814	27582314	0.579662	3.60387	6.38141	4.82695e-08	1.33129e-06	Rxra
18	61786338	61786838	-1.13218	2.34421	-6.37811	4.88551e-08	1.34574e-06	Afap1l1
2	165503844	165504344	-1.20532	2.55742	-6.37034	5.02637e-08	1.38279e-06	Slc2a10
17	37046079	37046579	-0.753655	3.4283	-6.36846	5.06096e-08	1.39055e-06	Gabbr1
4	118436813	118437313	-0.718808	3.32111	-6.3678	5.0733e-08	1.39219e-06	Cdc20
8	111720657	111721157	-0.897066	2.50118	-6.36731	5.08225e-08	1.39289e-06	Ctrb1
8	111720657	111721157	-0.897066	2.50118	-6.36731	5.08225e-08	1.39289e-06	Bcar1
16	78375961	78376461	-0.601911	3.91656	-6.3666	5.09559e-08	1.3948e-06	Btg3
16	78376192	78376461	-0.601911	3.91656	-6.3666	5.09559e-08	1.3948e-06	Btg3
17	43016671	43017171	-0.885139	3.02301	-6.36512	5.12311e-08	1.40051e-06	Tnfrsf21
7	112498764	112499264	-0.902739	2.63564	-6.36479	5.1293e-08	1.40051e-06	Parva
7	48878212	48878712	0.976584	2.32393	6.36257	5.17123e-08	1.41019e-06	Gm2788
7	48878212	48878712	0.976584	2.32393	6.36257	5.17123e-08	1.41019e-06	E2f8
2	32484870	32485370	0.893234	2.46283	6.3622	5.1781e-08	1.4103e-06	Gm37169
17	31057913	31058413	-0.782906	3.03331	-6.35892	5.24066e-08	1.42557e-06	Abcg1
17	31057913	31058413	-0.782906	3.03331	-6.35892	5.24066e-08	1.42557e-06	Gm25447
2	30194280	30194780	-0.929179	2.67524	-6.35716	5.27436e-08	1.43294e-06	Kyat1
5	31596640	31597140	-1.11263	2.43475	-6.35632	5.29067e-08	1.43559e-06	Gm43809
5	31596640	31597140	-1.11263	2.43475	-6.35632	5.29067e-08	1.43559e-06	Mrpl33
X	95562153	95562653	-2.68717	1.20408	-6.35513	5.31368e-08	1.44004e-06	Pfn5
X	95562153	95562653	-2.68717	1.20408	-6.35513	5.31368e-08	1.44004e-06	Gm9043
X	95562153	95562653	-2.68717	1.20408	-6.35513	5.31368e-08	1.44004e-06	Asb12
9	75071263	75071763	-0.819205	2.71271	-6.35338	5.34791e-08	1.44597e-06	Myo5a
8	94184272	94184772	-1.22908	2.37929	-6.35333	5.34882e-08	1.44597e-06	Gm39228
8	94184289	94184772	-1.22908	2.37929	-6.35333	5.34882e-08	1.44597e-06	Nup93
16	21246165	21246665	-0.844983	3.08183	-6.35162	5.38241e-08	1.45325e-06	Mir7680
16	21246165	21246665	-0.844983	3.08183	-6.35162	5.38241e-08	1.45325e-06	AC123977.1
1	35784816	35785316	-1.06262	2.31979	-6.34986	5.41706e-08	1.4608e-06	Gm25634
1	35784816	35785316	-1.06262	2.31979	-6.34986	5.41706e-08	1.4608e-06	Gm28415
11	101666769	101667269	0.711163	3.21879	6.3481	5.45206e-08	1.46842e-06	Arl4d
11	101666769	101667269	0.711163	3.21879	6.3481	5.45206e-08	1.46842e-06	Dhx8
16	38712636	38713136	-0.840132	2.9409	-6.34297	5.55528e-08	1.49438e-06	Arhgap31
15	6874031	6874531	-0.766156	3.18197	-6.34163	5.58241e-08	1.49983e-06	Osmr
8	83772763	83773263	-0.820266	2.87025	-6.3399	5.61783e-08	1.50748e-06	Gm22024
8	83772763	83773263	-0.820266	2.87025	-6.3399	5.61783e-08	1.50748e-06	Gm26721
2	34961284	34961784	-1.03407	2.54324	-6.33827	5.65142e-08	1.51463e-06	Traf1
15	97049693	97050193	0.816321	2.84751	6.33722	5.67313e-08	1.51859e-06	Slc38a4
8	71725272	71725772	-1.21321	2.29626	-6.33648	5.6885e-08	1.52084e-06	Fcho1
1	74068355	74068855	0.509658	4.0188	6.33574	5.70389e-08	1.52309e-06	Tns1
13	31807561	31808061	-1.09227	2.34753	-6.33454	5.72902e-08	1.52793e-06	Foxc1
13	31807633	31808061	-1.09227	2.34753	-6.33454	5.72902e-08	1.52793e-06	Gm48883
2	4401160	4401660	-0.918239	2.62728	-6.33218	5.77864e-08	1.53928e-06	Frmd4a
11	57686494	57686994	-0.876737	2.69145	-6.32663	5.89697e-08	1.56888e-06	4933426K07Rik
11	57686494	57686994	-0.876737	2.69145	-6.32663	5.89697e-08	1.56888e-06	Gm24582
2	30445892	30446392	-1.13855	2.35542	-6.32517	5.92846e-08	1.57534e-06	Ptpa
13	28757861	28758361	-0.807596	3.09011	-6.32211	5.99521e-08	1.59114e-06	Gm17528
13	28757861	28758361	-0.807596	3.09011	-6.32211	5.99521e-08	1.59114e-06	Mir6368
8	87959214	87959714	-0.587966	3.95159	-6.32163	6.00564e-08	1.59197e-06	Zfp423
7	143783642	143784142	-0.732945	3.32529	-6.32119	6.01532e-08	1.5926e-06	Mrgpre
3	152265448	152265948	-0.66603	3.30119	-6.31952	6.05213e-08	1.59835e-06	Nexn
18	36725999	36726499	-0.670347	3.38213	-6.31822	6.08099e-08	1.59835e-06	Cd14
17	35304153	35304653	-0.633829	3.26719	-6.31987	6.04448e-08	1.59835e-06	Gm18733
17	35304153	35304653	-0.633829	3.26719	-6.31987	6.04448e-08	1.59835e-06	Gm18734
18	39362667	39363167	0.865916	2.94382	6.31843	6.07633e-08	1.59835e-06	Arhgap26
10	37140814	37140914	-0.890669	2.84101	-6.31877	6.06889e-08	1.59835e-06	5930403N24Rik
10	37140814	37141314	-0.890669	2.84101	-6.31877	6.06889e-08	1.59835e-06	Marcks
10	37140814	37141314	-0.890669	2.84101	-6.31877	6.06889e-08	1.59835e-06	5930403N24Rik
12	54316979	54317479	-1.20817	2.40313	-6.31842	6.07661e-08	1.59835e-06	Gm47552
11	96318696	96319196	-0.934198	2.8503	-6.31661	6.11696e-08	1.60587e-06	Hoxb4
11	96318696	96319196	-0.934198	2.8503	-6.31661	6.11696e-08	1.60587e-06	Hoxb3
10	21443915	21444415	0.829666	2.72638	6.31261	6.20689e-08	1.62752e-06	Gm48385
10	21443915	21444415	0.829666	2.72638	6.31261	6.20689e-08	1.62752e-06	Gm48386
14	111675716	111676097	-1.12357	2.39433	-6.31132	6.23618e-08	1.63323e-06	Slitrk5
14	111675716	111676216	-1.12357	2.39433	-6.31132	6.23618e-08	1.63323e-06	Slitrk5
5	24604237	24604737	0.660936	3.27735	6.30566	6.36658e-08	1.66539e-06	Smarcd3
17	29094546	29094769	-0.627524	3.85959	-6.30021	6.4946e-08	1.69684e-06	Cdkn1a
17	29094546	29094781	-0.627524	3.85959	-6.30021	6.4946e-08	1.69684e-06	Cdkn1a
17	29094546	29095046	-0.627524	3.85959	-6.30021	6.4946e-08	1.69684e-06	AC167363.2
17	29094546	29095046	-0.627524	3.85959	-6.30021	6.4946e-08	1.69684e-06	Cdkn1a
15	82643139	82643639	0.955048	2.32984	6.29744	6.56056e-08	1.71202e-06	Gm27463
17	23993159	23993659	-0.944904	2.64217	-6.29667	6.57916e-08	1.71483e-06	Prss30
17	23993159	23993659	-0.944904	2.64217	-6.29667	6.57916e-08	1.71483e-06	Prss22
3	89302322	89302822	0.968157	2.26971	6.29138	6.70747e-08	1.74618e-06	Gm22642
4	137664554	137665054	-1.24327	2.38971	-6.29097	6.71738e-08	1.74668e-06	Rap1gap
2	25185832	25186332	-0.868739	2.8561	-6.28753	6.8025e-08	1.7646e-06	Gm38287
4	11182758	11183258	-1.20079	2.18747	-6.28784	6.79467e-08	1.7646e-06	Trp53inp1
4	11182758	11183258	-1.20079	2.18747	-6.28784	6.79467e-08	1.7646e-06	Ccne2
2	173577966	173578466	-1.26061	2.27754	-6.28635	6.83181e-08	1.7701e-06	Ankrd60
8	68924617	68925117	-0.993093	2.61121	-6.28528	6.85854e-08	1.77492e-06	Lpl
8	68924617	68925117	-0.993093	2.61121	-6.28528	6.85854e-08	1.77492e-06	Gm45780
1	9648955	9649455	-1.1225	2.37071	-6.283	6.91589e-08	1.78764e-06	Gm29520
1	9648955	9649455	-1.1225	2.37071	-6.283	6.91589e-08	1.78764e-06	Mybl1
7	34918350	34918850	-1.25183	2.21092	-6.27902	7.01719e-08	1.81168e-06	Gm25922
7	34918350	34918850	-1.25183	2.21092	-6.27902	7.01719e-08	1.81168e-06	Pepd
7	19266068	19266076	-1.12063	2.49216	-6.2721	7.1968e-08	1.85585e-06	Vasp
7	19266068	19266568	-1.12063	2.49216	-6.2721	7.1968e-08	1.85585e-06	Vasp
3	61364764	61365264	-0.656463	3.68017	-6.26921	7.27292e-08	1.87327e-06	Gm37696
3	61364951	61365264	-0.656463	3.68017	-6.26921	7.27292e-08	1.87327e-06	B430305J03Rik
1	180641356	180641856	-0.524247	3.88936	-6.26816	7.30108e-08	1.87831e-06	Lin9
2	135988425	135988925	-0.909523	2.74411	-6.26693	7.33374e-08	1.88449e-06	Plcb4
2	135988876	135988925	-0.909523	2.74411	-6.26693	7.33374e-08	1.88449e-06	Plcb4
19	10041527	10042027	-0.753159	3.31052	-6.26511	7.38273e-08	1.89484e-06	Fads3
11	106722785	106723285	-1.11336	2.29423	-6.26432	7.40396e-08	1.89583e-06	Pecam1
17	62881884	62882384	-1.18822	2.2773	-6.26447	7.39994e-08	1.89583e-06	Efna5
16	10192912	10193412	-1.07806	2.26517	-6.26303	7.43901e-08	1.90257e-06	Atf7ip2
5	43807862	43808362	-0.832144	2.65034	-6.26055	7.50669e-08	1.91763e-06	Gm42555
1	88268703	88269203	0.612061	3.71322	6.25818	7.57198e-08	1.93192e-06	Hjurp
2	32095578	32096078	-0.845378	2.95289	-6.25787	7.58031e-08	1.93192e-06	Plpp7
18	34006173	34006206	-1.06569	2.52183	-6.2565	7.61849e-08	1.93938e-06	Gm23639
18	34006173	34006673	-1.06569	2.52183	-6.2565	7.61849e-08	1.93938e-06	Epb41l4a
1	152089766	152090266	-0.711906	3.27001	-6.25393	7.69012e-08	1.95533e-06	1700025G04Rik
6	51168666	51169166	-0.934371	2.33075	-6.25353	7.70138e-08	1.95592e-06	Gm44402
6	51168666	51169166	-0.934371	2.33075	-6.25353	7.70138e-08	1.95592e-06	Mir148a
3	89831233	89831733	-0.990364	2.72381	-6.25285	7.72062e-08	1.95852e-06	She
6	86607865	86608365	-1.14382	2.38867	-6.2515	7.75885e-08	1.96594e-06	Gm44369
6	86607865	86608365	-1.14382	2.38867	-6.2515	7.75885e-08	1.96594e-06	Asprv1
15	81774382	81774882	0.93653	2.39524	6.2507	7.78137e-08	1.96936e-06	Zc3h7b
2	26315565	26316065	-0.74762	3.17057	-6.25026	7.79403e-08	1.97027e-06	Gpsm1
10	40494303	40494803	0.651577	3.1461	6.24754	7.87171e-08	1.98761e-06	Cdk19os
10	40494303	40494803	0.651577	3.1461	6.24754	7.87171e-08	1.98761e-06	Gm18671
15	75974925	75975425	0.698698	3.07693	6.24685	7.89163e-08	1.99033e-06	Ccdc166
15	75974925	75975425	0.698698	3.07693	6.24685	7.89163e-08	1.99033e-06	Zfp707
8	15027628	15028128	-1.36454	2.2523	-6.24604	7.91505e-08	1.99393e-06	Gm37844
8	15027628	15028128	-1.36454	2.2523	-6.24604	7.91505e-08	1.99393e-06	Kbtbd11
10	37137100	37137600	-0.775573	2.79136	-6.24569	7.92509e-08	1.99416e-06	5930403N24Rik
10	37137100	37137600	-0.775573	2.79136	-6.24569	7.92509e-08	1.99416e-06	Marcks
10	37137100	37137600	-0.775573	2.79136	-6.24569	7.92509e-08	1.99416e-06	Gm38231
4	155653215	155653715	-1.11284	2.58358	-6.23905	8.11953e-08	2.04073e-06	Mmp23
14	25378039	25378539	-0.674952	3.57413	-6.23778	8.15704e-08	2.04545e-06	Gm26660
1	21961207	21961707	-1.07591	2.59666	-6.23803	8.14959e-08	2.04545e-06	Kcnq5
18	35930428	35930928	-0.878184	2.7301	-6.23323	8.29362e-08	2.07731e-06	Gm29417
18	35930428	35930928	-0.878184	2.7301	-6.23323	8.29362e-08	2.07731e-06	Gm23882
19	4510559	4511059	0.65949	3.32657	6.23095	8.36293e-08	2.09227e-06	Pcx
19	4510652	4511059	0.65949	3.32657	6.23095	8.36293e-08	2.09227e-06	Pcx
5	100159042	100159542	-0.768	2.99431	-6.23043	8.37889e-08	2.09386e-06	Tmem150c
5	110431185	110431685	1.45651	1.78084	6.22922	8.4158e-08	2.10068e-06	Fbrsl1
7	35167386	35167886	0.724616	3.36732	6.22823	8.44625e-08	2.10587e-06	Slc7a10
7	35167386	35167886	0.724616	3.36732	6.22823	8.44625e-08	2.10587e-06	Gm35665
17	83312396	83312896	-0.765978	3.107	-6.22779	8.46007e-08	2.1069e-06	Rpl21-ps7
17	83312396	83312896	-0.765978	3.107	-6.22779	8.46007e-08	2.1069e-06	Eml4
1	9700115	9700615	-0.905264	2.8354	-6.22672	8.49312e-08	2.11272e-06	Mybl1
7	17056257	17056757	-0.943182	2.92628	-6.22348	8.59416e-08	2.13542e-06	Hif3a
7	17056257	17056757	-0.943182	2.92628	-6.22348	8.59416e-08	2.13542e-06	4833404L02Rik
5	8798200	8798700	-0.688684	3.11187	-6.22284	8.61424e-08	2.13798e-06	Abcb1b
5	8798200	8798700	-0.688684	3.11187	-6.22284	8.61424e-08	2.13798e-06	Gm5106
17	6655050	6655550	-0.741618	3.05013	-6.22154	8.65505e-08	2.14323e-06	Dynlt1f
17	6655050	6655550	-0.741618	3.05013	-6.22154	8.65505e-08	2.14323e-06	Sytl3
4	111719972	111720472	-0.91683	2.82754	-6.22169	8.65039e-08	2.14323e-06	Spata6
7	129663743	129664243	-1.0114	2.75092	-6.22041	8.69085e-08	2.14966e-06	Gm33248
5	149246130	149246630	-0.81548	2.9275	-6.21912	8.73199e-08	2.15738e-06	2310047D07Rik
5	149246130	149246630	-0.81548	2.9275	-6.21912	8.73199e-08	2.15738e-06	Gm29264
15	50889315	50889815	-0.771072	3.2234	-6.21808	8.76498e-08	2.16064e-06	Trps1
15	50889463	50889815	-0.771072	3.2234	-6.21808	8.76498e-08	2.16064e-06	Trps1
15	50889315	50889815	-0.771072	3.2234	-6.21808	8.76498e-08	2.16064e-06	Mir1907
12	111913912	111914412	-1.23251	2.28508	-6.21812	8.76371e-08	2.16064e-06	Ppp1r13b
12	111913912	111914412	-1.23251	2.28508	-6.21812	8.76371e-08	2.16064e-06	Gm3565
1	59423237	59423737	0.756148	3.17763	6.21713	8.79553e-08	2.16573e-06	Gm37737
1	59423237	59423737	0.756148	3.17763	6.21713	8.79553e-08	2.16573e-06	Gm29016
13	113031844	113032344	-1.07696	2.43411	-6.21621	8.82504e-08	2.1681e-06	Cdc20b
13	113031844	113032344	-1.07696	2.43411	-6.21621	8.82504e-08	2.1681e-06	Mir449c
7	16243840	16244340	-1.09989	2.41598	-6.21623	8.82437e-08	2.1681e-06	C5ar2
17	17909846	17910346	-0.95554	2.68936	-6.21348	8.91346e-08	2.18736e-06	AC171405.1
5	107403536	107403736	-1.03446	2.46732	-6.21254	8.94399e-08	2.19238e-06	Ephx4
5	107403536	107404036	-1.03446	2.46732	-6.21254	8.94399e-08	2.19238e-06	Gm42902
5	107403536	107404036	-1.03446	2.46732	-6.21254	8.94399e-08	2.19238e-06	Ephx4
8	120270301	120270801	0.808948	2.79172	6.21144	8.97978e-08	2.19869e-06	Gse1
8	120270301	120270801	0.808948	2.79172	6.21144	8.97978e-08	2.19869e-06	Gm22715
3	51201555	51202055	0.844923	2.68284	6.20754	9.10852e-08	2.22771e-06	Gm38246
3	51201555	51202055	0.844923	2.68284	6.20754	9.10852e-08	2.22771e-06	Noct
9	107668220	107668720	0.791429	3.16651	6.20508	9.19072e-08	2.24028e-06	Slc38a3
9	107668530	107668720	0.791429	3.16651	6.20508	9.19072e-08	2.24028e-06	Slc38a3
5	96793239	96793739	-0.728147	2.94671	-6.20527	9.1843e-08	2.24028e-06	Anxa3
5	96793239	96793739	-0.728147	2.94671	-6.20527	9.1843e-08	2.24028e-06	Gm42603
2	167575636	167576136	-1.01024	2.52042	-6.20565	9.1717e-08	2.24028e-06	Gm11476
2	167575636	167576136	-1.01024	2.52042	-6.20565	9.1717e-08	2.24028e-06	Gm11475
8	83165588	83166088	-1.0839	2.59172	-6.20442	9.21268e-08	2.24312e-06	Tbc1d9
8	83165588	83166088	-1.0839	2.59172	-6.20442	9.21268e-08	2.24312e-06	Gm10645
10	71159097	71159597	-0.843318	3.04118	-6.20032	9.35162e-08	2.27441e-06	Bicc1
10	71159097	71159597	-0.843318	3.04118	-6.20032	9.35162e-08	2.27441e-06	Gm6331
5	20702175	20702675	-0.666104	2.97562	-6.19917	9.39092e-08	2.28143e-06	Gm29254
5	20702175	20702669	-0.666104	2.97562	-6.19917	9.39092e-08	2.28143e-06	Magi2
19	36818175	36818675	-0.892707	2.47587	-6.19738	9.45249e-08	2.29383e-06	Ppp1r3c
19	36818175	36818675	-0.892707	2.47587	-6.19738	9.45249e-08	2.29383e-06	Tnks2
17	46124242	46124742	0.967995	2.34336	6.19607	9.49769e-08	2.30224e-06	Mrps18a
4	124277408	124277908	-1.14106	2.26688	-6.19526	9.52578e-08	2.30558e-06	Gm12902
4	124277408	124277908	-1.14106	2.26688	-6.19526	9.52578e-08	2.30558e-06	Gm37667
6	127336411	127336911	-1.31477	2.25666	-6.19506	9.53263e-08	2.30558e-06	Gm42458
6	127336411	127336911	-1.31477	2.25666	-6.19506	9.53263e-08	2.30558e-06	Gm43631
5	105415811	105416311	-0.679582	3.22821	-6.1947	9.54515e-08	2.30606e-06	Lrrc8b
19	45301553	45302053	-0.82582	3.19614	-6.19255	9.62051e-08	2.32169e-06	Gm29595
19	45301553	45302034	-0.82582	3.19614	-6.19255	9.62051e-08	2.32169e-06	Lbx1
13	21734953	21735453	-1.04029	2.33224	-6.19172	9.64941e-08	2.32609e-06	Hist1h4j
7	99468286	99468786	-0.930517	2.55387	-6.19071	9.68531e-08	2.33217e-06	Klhl35
7	118994498	118994998	-1.08541	2.61362	-6.18865	9.75832e-08	2.34716e-06	Gprc5b
7	143588479	143588979	-1.5231	2.17006	-6.18772	9.79132e-08	2.35251e-06	Cars
7	143588479	143588979	-1.5231	2.17006	-6.18772	9.79132e-08	2.35251e-06	Gm15580
5	21383640	21384140	-1.55872	2.07081	-6.18649	9.83548e-08	2.36051e-06	Ccdc146
5	21383640	21384140	-1.55872	2.07081	-6.18649	9.83548e-08	2.36051e-06	Fgl2
2	118663354	118663854	-0.970135	2.62102	-6.18577	9.86108e-08	2.36406e-06	Pak6
1	52232496	52232996	-0.670375	3.42296	-6.18431	9.91366e-08	2.37145e-06	Gls
12	86790201	86790701	-1.02509	2.47157	-6.18455	9.90526e-08	2.37145e-06	Lrrc74a
12	86790201	86790701	-1.02509	2.47157	-6.18455	9.90526e-08	2.37145e-06	Gm25888
1	54194718	54195218	-0.960998	2.57767	-6.18312	9.95682e-08	2.37917e-06	Hecw2
15	57793060	57793560	-0.962389	2.51033	-6.18198	9.9982e-08	2.38644e-06	9330154K18Rik
15	57793060	57793560	-0.962389	2.51033	-6.18198	9.9982e-08	2.38644e-06	Derl1
1	135179870	135180370	-1.35586	2.38337	-6.18098	1.00348e-07	2.39256e-06	Gpr37l1
1	135179870	135180370	-1.35586	2.38337	-6.18098	1.00348e-07	2.39256e-06	Gm4204
4	129513694	129514194	-0.583648	3.68989	-6.17991	1.00742e-07	2.39932e-06	Marcksl1
4	129513694	129514194	-0.583648	3.68989	-6.17991	1.00742e-07	2.39932e-06	Gm12979
15	66930678	66931178	-0.711489	2.91972	-6.1783	1.01336e-07	2.41084e-06	Gm17035
15	66930678	66931178	-0.711489	2.91972	-6.1783	1.01336e-07	2.41084e-06	Ndrg1
2	163299940	163300440	1.05911	1.97446	6.17785	1.015e-07	2.41212e-06	Tox2
14	70563419	70563919	-1.47377	2.21356	-6.17754	1.01615e-07	2.41222e-06	Hr
14	70563419	70563919	-1.47377	2.21356	-6.17754	1.01615e-07	2.41222e-06	Nudt18
7	119748573	119749073	0.98971	2.41138	6.1755	1.02375e-07	2.42763e-06	Gm19963
7	119748573	119749073	0.98971	2.41138	6.1755	1.02375e-07	2.42763e-06	Gm44966
8	126558394	126558894	-0.894814	2.59383	-6.1745	1.02748e-07	2.43119e-06	Gm6091
8	126558394	126558894	-0.894814	2.59383	-6.1745	1.02748e-07	2.43119e-06	Gm26759
4	154839290	154839790	0.962966	2.23595	6.17472	1.02667e-07	2.43119e-06	Ttc34
1	151571336	151571836	-0.885619	2.89624	-6.17174	1.03786e-07	2.45309e-06	Fam129a
18	35933124	35933624	-1.01341	2.67723	-6.16882	1.04896e-07	2.47663e-06	Gm29417
18	35933124	35933624	-1.01341	2.67723	-6.16882	1.04896e-07	2.47663e-06	Gm23882
5	31036929	31036994	-1.48648	2.23591	-6.1673	1.05478e-07	2.48769e-06	Tcf23
5	31036929	31037429	-1.48648	2.23591	-6.1673	1.05478e-07	2.48769e-06	Slc5a6
9	32672078	32672578	-0.789194	2.82044	-6.16634	1.05851e-07	2.49377e-06	Ets1
10	81257398	81257898	-1.51471	2.17664	-6.16581	1.06053e-07	2.49585e-06	Matk
5	100569376	100569876	-1.13157	2.25049	-6.16424	1.06662e-07	2.50747e-06	Plac8
18	36196232	36196603	-1.21069	2.59225	-6.16318	1.07076e-07	2.512e-06	Nrg2
18	36196380	36196603	-1.21069	2.59225	-6.16318	1.07076e-07	2.512e-06	Nrg2
18	36196103	36196603	-1.21069	2.59225	-6.16318	1.07076e-07	2.512e-06	Nrg2
12	108699129	108699629	-1.03998	2.49327	-6.16316	1.07085e-07	2.512e-06	Degs2
12	108699129	108699629	-1.03998	2.49327	-6.16316	1.07085e-07	2.512e-06	Gm33467
4	150854990	150855490	-0.624889	3.67478	-6.15955	1.08502e-07	2.54252e-06	1700045H11Rik
4	150854990	150855490	-0.624889	3.67478	-6.15955	1.08502e-07	2.54252e-06	Errfi1
3	9346903	9347403	-1.04699	2.42472	-6.15825	1.09018e-07	2.55187e-06	Zbtb10
3	9346903	9347403	-1.04699	2.42472	-6.15825	1.09018e-07	2.55187e-06	Gm22604
10	12963954	12964454	-0.856278	2.84559	-6.15683	1.09584e-07	2.56236e-06	Stx11
11	115447968	115448468	0.623632	3.27151	6.15595	1.09935e-07	2.56508e-06	Mir3968
2	21141804	21142304	-0.752243	2.95267	-6.15607	1.09886e-07	2.56508e-06	Gm13377
11	119044492	119044992	0.608617	3.69648	6.15467	1.10449e-07	2.57047e-06	Cbx8
11	115374113	115374613	-0.842491	2.60824	-6.1549	1.10357e-07	2.57047e-06	Hid1
11	115374113	115374613	-0.842491	2.60824	-6.1549	1.10357e-07	2.57047e-06	Cdr2l
2	178414037	178414537	-1.13723	2.58677	-6.15449	1.1052e-07	2.57047e-06	Ppp1r3d
2	178414037	178414537	-1.13723	2.58677	-6.15449	1.1052e-07	2.57047e-06	Fam217b
2	119617956	119618456	-0.936756	2.58006	-6.15392	1.10749e-07	2.57306e-06	Nusap1
2	119617956	119618456	-0.936756	2.58006	-6.15392	1.10749e-07	2.57306e-06	Oip5
18	35919753	35920253	-0.918462	2.98388	-6.1473	1.13453e-07	2.63308e-06	Gm29417
18	35919753	35920253	-0.918462	2.98388	-6.1473	1.13453e-07	2.63308e-06	Gm23882
2	153494384	153494884	-0.957488	2.6196	-6.1468	1.13664e-07	2.63516e-06	Nol4l
2	153494384	153494884	-0.957488	2.6196	-6.1468	1.13664e-07	2.63516e-06	4930404H24Rik
16	22162408	22162908	-0.857608	3.15979	-6.14471	1.14532e-07	2.64142e-06	Igf2bp2
15	73748240	73748634	-0.782138	2.97879	-6.14562	1.1415e-07	2.64142e-06	Ptp4a3
15	73748240	73748718	-0.782138	2.97879	-6.14562	1.1415e-07	2.64142e-06	Ptp4a3
15	73748240	73748740	-0.782138	2.97879	-6.14562	1.1415e-07	2.64142e-06	Ptp4a3
8	81341940	81342440	-0.873792	2.97535	-6.14545	1.14221e-07	2.64142e-06	Inpp4b
10	78139864	78140364	-1.13988	2.45469	-6.14497	1.14421e-07	2.64142e-06	Gm47922
10	43578909	43579409	-1.32858	2.35524	-6.14469	1.14539e-07	2.64142e-06	Cd24a
10	43578909	43579284	-1.32858	2.35524	-6.14469	1.14539e-07	2.64142e-06	Cd24a
15	5242253	5242753	-1.31229	2.50211	-6.14262	1.15406e-07	2.6586e-06	Ptger4
12	4133059	4133559	-1.20246	2.35831	-6.14035	1.16366e-07	2.6779e-06	Adcy3
7	30313772	30314272	0.949299	2.56217	6.13986	1.16571e-07	2.67978e-06	Syne4
17	30901537	30902037	-1.00942	3.20652	-6.13955	1.16703e-07	2.68e-06	Glp1r
2	180217087	180217587	-0.76806	3.33611	-6.1384	1.17193e-07	2.68842e-06	Mir7005
2	180217087	180217587	-0.76806	3.33611	-6.1384	1.17193e-07	2.68842e-06	Lama5
10	82985253	82985753	-1.19849	2.30589	-6.13731	1.17661e-07	2.69632e-06	Chst11
3	10084484	10084984	0.78793	2.33715	6.13453	1.18857e-07	2.72086e-06	Gm9833
1	180330971	180331471	-0.89366	3.11131	-6.1327	1.19652e-07	2.7362e-06	Itpkb
1	180330971	180331471	-0.89366	3.11131	-6.1327	1.19652e-07	2.7362e-06	Gm5069
2	173106959	173107459	1.16825	2.22528	6.13113	1.20338e-07	2.749e-06	Ctcflos
4	155734993	155735493	-0.77868	3.28001	-6.12929	1.2115e-07	2.76465e-06	1500002C15Rik
4	155734993	155735493	-0.77868	3.28001	-6.12929	1.2115e-07	2.76465e-06	Tmem240
12	86806267	86806767	-0.848877	2.81052	-6.12843	1.21527e-07	2.76779e-06	Gm25888
2	131509829	131510329	-0.840339	2.66723	-6.1284	1.21541e-07	2.76779e-06	Smox
2	131509952	131510329	-0.840339	2.66723	-6.1284	1.21541e-07	2.76779e-06	Smox
8	121241952	121242452	-1.11277	2.47857	-6.12774	1.21834e-07	2.77157e-06	5033426O07Rik
8	121241952	121242452	-1.11277	2.47857	-6.12774	1.21834e-07	2.77157e-06	Gm26815
8	68734716	68735216	-0.741142	3.06896	-6.12699	1.22166e-07	2.77623e-06	Csgalnact1
13	24638470	24638970	-0.663125	3.09826	-6.12548	1.22842e-07	2.78868e-06	Ripor2
13	24638470	24638970	-0.663125	3.09826	-6.12548	1.22842e-07	2.78868e-06	C530050E15Rik
11	97995182	97995682	-0.806431	3.10241	-6.12351	1.23724e-07	2.80578e-06	Arl5c
1	135516449	135516949	-0.819188	2.72775	-6.12278	1.24055e-07	2.81037e-06	Nav1
1	135516449	135516949	-0.819188	2.72775	-6.12278	1.24055e-07	2.81037e-06	Gm37333
4	151415466	151415966	0.882473	2.55372	6.12111	1.24814e-07	2.82462e-06	4930589P08Rik
4	151415466	151415966	0.882473	2.55372	6.12111	1.24814e-07	2.82462e-06	Camta1
19	46627970	46628470	0.959503	2.66425	6.11849	1.26009e-07	2.84872e-06	Wbp1l
19	46627970	46628470	0.959503	2.66425	6.11849	1.26009e-07	2.84872e-06	Cyp17a1
1	74791644	74792144	-1.29793	2.42171	-6.11751	1.26459e-07	2.85593e-06	Wnt10a
6	127348834	127349334	-1.19205	2.32907	-6.1139	1.28131e-07	2.89069e-06	Gm42458
6	127348834	127349334	-1.19205	2.32907	-6.1139	1.28131e-07	2.89069e-06	Gm43631
3	104788871	104789371	-0.552583	3.7394	-6.113	1.28555e-07	2.89727e-06	Rhoc
4	117882828	117883328	-1.02022	2.65549	-6.1118	1.29115e-07	2.90688e-06	B4galt2
4	117882828	117883328	-1.02022	2.65549	-6.1118	1.29115e-07	2.90688e-06	Gm12841
5	125122817	125123317	0.705298	2.86834	6.1113	1.29353e-07	2.90786e-06	Gm42839
5	125122817	125123317	0.705298	2.86834	6.1113	1.29353e-07	2.90786e-06	Ncor2
10	115808621	115809121	-0.962808	2.55056	-6.11114	1.29425e-07	2.90786e-06	Gm8960
10	115808621	115809121	-0.962808	2.55056	-6.11114	1.29425e-07	2.90786e-06	Tspan8
16	36693911	36694411	-1.14137	2.39924	-6.10698	1.31404e-07	2.94928e-06	Ildr1
14	51911596	51912096	0.708832	2.9124	6.1034	1.33125e-07	2.98485e-06	Ndrg2
14	51911845	51912096	0.708832	2.9124	6.1034	1.33125e-07	2.98485e-06	Ndrg2
11	70465488	70465988	-0.959591	2.37183	-6.1029	1.33371e-07	2.98728e-06	Zmynd15
11	70465488	70465988	-0.959591	2.37183	-6.1029	1.33371e-07	2.98728e-06	Tm4sf5
12	102647089	102647589	-0.90769	2.8525	-6.10212	1.33748e-07	2.99267e-06	Mir1936
12	102647089	102647589	-0.90769	2.8525	-6.10212	1.33748e-07	2.99267e-06	Itpk1
15	102245600	102246100	-0.863726	2.71955	-6.10126	1.34169e-07	2.99901e-06	Rarg
3	89715069	89715569	-0.845815	3.00959	-6.09962	1.34969e-07	3.01381e-06	Adar
7	145093597	145094097	-1.01281	2.67735	-6.09618	1.36673e-07	3.04872e-06	Ccnd1
7	145093597	145094097	-1.01281	2.67735	-6.09618	1.36673e-07	3.04872e-06	Gm45181
8	94666702	94667202	-0.737357	3.16599	-6.09285	1.3834e-07	3.08276e-06	Arl2bp
14	61648499	61648999	-0.677443	3.18661	-6.09176	1.3889e-07	3.09186e-06	Gm27972
14	61648499	61648999	-0.677443	3.18661	-6.09176	1.3889e-07	3.09186e-06	Dleu2
14	61648499	61648999	-0.677443	3.18661	-6.09176	1.3889e-07	3.09186e-06	Gm27017
1	191422341	191422841	0.693277	3.11293	6.09109	1.39225e-07	3.09617e-06	Gm2272
1	191422341	191422841	0.693277	3.11293	6.09109	1.39225e-07	3.09617e-06	Gm32200
10	43002378	43002878	-0.927898	2.4089	-6.08925	1.40162e-07	3.11383e-06	Scml4
10	43002378	43002878	-0.927898	2.4089	-6.08925	1.40162e-07	3.11383e-06	Gm47815
7	4875791	4876291	1.02774	2.13751	6.08859	1.405e-07	3.11816e-06	Isoc2a
2	25149255	25149755	-1.05439	2.29058	-6.08761	1.41e-07	3.12607e-06	Gm13387
2	157078205	157078254	-0.885405	3.13646	-6.08674	1.4145e-07	3.13287e-06	Soga1
2	157078205	157078705	-0.885405	3.13646	-6.08674	1.4145e-07	3.13287e-06	Soga1
17	46438053	46438553	0.714522	2.80003	6.08278	1.43503e-07	3.17512e-06	Slc22a7
17	83954578	83955078	-0.946084	2.55215	-6.08129	1.4428e-07	3.18907e-06	Gm37549
17	83954578	83955078	-0.946084	2.55215	-6.08129	1.4428e-07	3.18907e-06	Gm23905
2	102901362	102901862	-1.18317	2.4826	-6.07717	1.46462e-07	3.22872e-06	Cd44
13	65242867	65243118	-2.11197	2.31216	-6.07706	1.46518e-07	3.22872e-06	Gm47250
13	65242618	65242753	-2.11197	2.31216	-6.07706	1.46518e-07	3.22872e-06	Gm36445
13	65242618	65243108	-2.11197	2.31216	-6.07706	1.46518e-07	3.22872e-06	Gm36445
13	65242618	65243118	-2.11197	2.31216	-6.07706	1.46518e-07	3.22872e-06	Gm36445
2	165405372	165405872	-0.957127	2.63368	-6.07585	1.47164e-07	3.2397e-06	Ocstamp
2	165405405	165405872	-0.957127	2.63368	-6.07585	1.47164e-07	3.2397e-06	Slc13a3
7	64753195	64753695	0.734368	2.95312	6.07478	1.4774e-07	3.24908e-06	Apba2
7	64753195	64753695	0.734368	2.95312	6.07478	1.4774e-07	3.24908e-06	Fam189a1
7	49457909	49458409	0.6838	2.84748	6.07364	1.48356e-07	3.25619e-06	Gm38059
7	49457909	49458409	0.6838	2.84748	6.07364	1.48356e-07	3.25619e-06	Nav2
4	117494535	117495035	-0.91343	2.48177	-6.07363	1.48361e-07	3.25619e-06	Gm12827
4	117494535	117495035	-0.91343	2.48177	-6.07363	1.48361e-07	3.25619e-06	Rnf220
4	130174741	130175241	-0.927525	2.64198	-6.07266	1.48884e-07	3.26437e-06	Tinagl1
7	28467221	28467721	-0.948237	2.52057	-6.07078	1.49905e-07	3.28346e-06	Lrfn1
7	28467221	28467721	-0.948237	2.52057	-6.07078	1.49905e-07	3.28346e-06	Gm6518
2	157006844	157007344	-0.676268	3.1023	-6.06843	1.51192e-07	3.30832e-06	Dsn1
17	34810361	34810861	0.709979	2.94707	6.06778	1.51552e-07	3.31288e-06	C4a
17	34810387	34810861	0.709979	2.94707	6.06778	1.51552e-07	3.31288e-06	C4a
17	34810393	34810861	0.709979	2.94707	6.06778	1.51552e-07	3.31288e-06	C4a
7	47050592	47051092	-0.627953	3.58624	-6.06701	1.51978e-07	3.31887e-06	Tmem86a
7	47050592	47051092	-0.627953	3.58624	-6.06701	1.51978e-07	3.31887e-06	Gm45474
7	142094888	142095388	-0.708692	3.26584	-6.06386	1.53727e-07	3.35371e-06	Gm32786
7	142094888	142095388	-0.708692	3.26584	-6.06386	1.53727e-07	3.35371e-06	Dusp8
1	165707721	165708221	-0.584817	3.53773	-6.06311	1.5415e-07	3.35812e-06	Rcsd1
8	69121385	69121885	-1.15421	2.30519	-6.06295	1.54237e-07	3.35812e-06	Atp6v1b2
8	69121385	69121885	-1.15421	2.30519	-6.06295	1.54237e-07	3.35812e-06	Lzts1
2	164512328	164512828	-0.882175	2.86342	-6.06166	1.54965e-07	3.3706e-06	Gm14317
2	164512328	164512828	-0.882175	2.86342	-6.06166	1.54965e-07	3.3706e-06	Pigt
4	83257462	83257962	0.898428	2.36515	6.0604	1.55674e-07	3.38265e-06	Ttc39b
16	95699443	95699943	-1.2143	2.34817	-6.05978	1.56028e-07	3.38696e-06	Ets2
4	148469196	148469696	0.967392	2.31542	6.05899	1.56475e-07	3.39329e-06	Mtor
4	148469196	148469696	0.967392	2.31542	6.05899	1.56475e-07	3.39329e-06	Angptl7
10	80129933	80130433	0.665924	2.88532	6.05771	1.57208e-07	3.40581e-06	Stk11
10	80129933	80130433	0.665924	2.88532	6.05771	1.57208e-07	3.40581e-06	Cbarp
11	62575636	62576136	-0.756695	2.80607	-6.05715	1.57524e-07	3.40927e-06	Trpv2
10	39369947	39370447	-0.8344	3.17659	-6.05548	1.58485e-07	3.42668e-06	Fyn
11	46311638	46312138	-0.914501	3.10025	-6.05372	1.59506e-07	3.44532e-06	Cyfip2
11	46311859	46312138	-0.914501	3.10025	-6.05372	1.59506e-07	3.44532e-06	Cyfip2
8	84042413	84042913	-0.797851	2.89662	-6.05337	1.59709e-07	3.44631e-06	Il27ra
8	22508846	22509346	0.700415	2.7648	6.0492	1.62148e-07	3.49548e-06	Slc20a2
2	29252183	29252683	-0.84185	3.0077	-6.04379	1.6537e-07	3.56141e-06	Ntng2
2	29252183	29252683	-0.84185	3.0077	-6.04379	1.6537e-07	3.56141e-06	6530402F18Rik
9	95844867	95845367	-0.722161	3.0688	-6.0397	1.67847e-07	3.61119e-06	Pls1
17	31872695	31873195	-1.152	2.82586	-6.03907	1.68234e-07	3.61595e-06	Sik1
17	31872695	31873195	-1.152	2.82586	-6.03907	1.68234e-07	3.61595e-06	Gm17572
2	118762095	118762595	-0.554024	3.41569	-6.03663	1.69733e-07	3.64459e-06	Ccdc9b
11	117391139	117391639	-0.929833	2.9065	-6.03539	1.70497e-07	3.65739e-06	2020-09-09
11	117391139	117391639	-0.929833	2.9065	-6.03539	1.70497e-07	3.65739e-06	Gm11729
16	33170036	33170536	0.967921	2.37395	6.03153	1.72906e-07	3.70542e-06	Gm23916
16	33170036	33170536	0.967921	2.37395	6.03153	1.72906e-07	3.70542e-06	Osbpl11
17	34630669	34631169	-0.839531	3.12623	-6.02971	1.74052e-07	3.72632e-06	Ppt2
17	34630669	34631169	-0.839531	3.12623	-6.02971	1.74052e-07	3.72632e-06	Gm20460
17	34630669	34631169	-0.839531	3.12623	-6.02971	1.74052e-07	3.72632e-06	Prrt1
1	172561805	172562305	-1.16125	2.4412	-6.02834	1.74924e-07	3.74132e-06	4933439K11Rik
1	172561805	172562305	-1.16125	2.4412	-6.02834	1.74924e-07	3.74132e-06	Vsig8
1	172561805	172562305	-1.16125	2.4412	-6.02834	1.74924e-07	3.74132e-06	Slamf8
5	75253144	75253644	-1.22754	2.22267	-6.02151	1.79322e-07	3.83162e-06	Gm42799
5	75253144	75253644	-1.22754	2.22267	-6.02151	1.79322e-07	3.83162e-06	Gm18345
1	135198982	135199482	-1.00597	2.46038	-6.02	1.8031e-07	3.84897e-06	Gpr37l1
1	135198982	135199482	-1.00597	2.46038	-6.02	1.8031e-07	3.84897e-06	Gm4204
11	32554056	32554556	-0.914326	2.41911	-6.01925	1.80802e-07	3.8557e-06	Stk10
2	133554369	133554869	-0.947859	2.69478	-6.01554	1.83257e-07	3.90423e-06	Bmp2
2	133554369	133554869	-0.947859	2.69478	-6.01554	1.83257e-07	3.90423e-06	Mir3090
17	6601445	6601945	-0.876336	3.04129	-6.0148	1.83751e-07	3.91093e-06	Dynlt1c
18	35626633	35627133	0.643172	3.5553	6.01358	1.84567e-07	3.91117e-06	Slc23a1
3	88621440	88621940	-0.777444	3.3127	-6.01379	1.84426e-07	3.91117e-06	Gm20652
3	88621440	88621940	-0.777444	3.3127	-6.01379	1.84426e-07	3.91117e-06	Arhgef2
5	99479399	99479899	-0.892484	2.6177	-6.01424	1.8412e-07	3.91117e-06	Gm35394
5	99479399	99479899	-0.892484	2.6177	-6.01424	1.8412e-07	3.91117e-06	Gm35172
2	167771204	167771704	-1.00614	2.54705	-6.01385	1.84381e-07	3.91117e-06	A530013C23Rik
2	167771204	167771704	-1.00614	2.54705	-6.01385	1.84381e-07	3.91117e-06	Gm14321
1	128591200	128591290	-1.03791	2.43793	-6.01327	1.84769e-07	3.91117e-06	Gm6170
1	128591200	128591700	-1.03791	2.43793	-6.01327	1.84769e-07	3.91117e-06	Cxcr4
1	128591293	128591700	-1.03791	2.43793	-6.01327	1.84769e-07	3.91117e-06	Cxcr4
7	45920435	45920935	-1.21854	2.21835	-6.01317	1.84837e-07	3.91117e-06	Emp3
7	45920435	45920935	-1.21854	2.21835	-6.01317	1.84837e-07	3.91117e-06	Ccdc114
15	38457651	38458151	-0.934415	2.84941	-6.01288	1.85034e-07	3.91154e-06	G930009F23Rik
2	73038257	73038757	-0.917393	2.55015	-6.01236	1.85381e-07	3.91507e-06	Sp3os
2	73038257	73038757	-0.917393	2.55015	-6.01236	1.85381e-07	3.91507e-06	Gm13665
17	45700644	45701144	0.756124	3.1579	6.01185	1.85725e-07	3.91855e-06	Mrpl14
17	45700644	45701144	0.756124	3.1579	6.01185	1.85725e-07	3.91855e-06	1600014C23Rik
6	52191369	52191869	-0.830891	2.52146	-6.01143	1.86011e-07	3.92079e-06	Hoxa4
3	104795090	104795590	-0.968086	2.70043	-6.00631	1.89505e-07	3.99057e-06	Rhoc
3	104795090	104795590	-0.968086	2.70043	-6.00631	1.89505e-07	3.99057e-06	Mov10
4	150660448	150660948	0.88017	2.87708	6.00437	1.90847e-07	4.01497e-06	Slc45a1
4	150660448	150660948	0.88017	2.87708	6.00437	1.90847e-07	4.01497e-06	Gm16079
11	78423654	78424154	1.03935	2.24756	6.00389	1.91174e-07	4.01797e-06	Slc13a2
3	9609009	9609509	-0.655055	3.49683	-6.00325	1.91624e-07	4.01967e-06	Zfp704
3	9609009	9609085	-0.655055	3.49683	-6.00325	1.91624e-07	4.01967e-06	Zfp704
14	120405117	120405617	0.86467	2.27728	6.0034	1.9152e-07	4.01967e-06	Mbnl2
14	120405117	120405617	0.86467	2.27728	6.0034	1.9152e-07	4.01967e-06	Rap2a
7	143757057	143757557	0.716146	2.74177	6.00224	1.92324e-07	4.0305e-06	Osbpl5
1	55172015	55172515	0.594531	3.33775	5.99948	1.94268e-07	4.06732e-06	Gm6822
1	55172015	55172515	0.594531	3.33775	5.99948	1.94268e-07	4.06732e-06	Rftn2
1	89580654	89581154	-0.854159	2.67613	-5.99883	1.94725e-07	4.07297e-06	Agap1
9	21992705	21993205	0.854213	2.66219	5.99666	1.96265e-07	4.10127e-06	Rgl3
13	34130257	34130757	-0.808714	2.70696	-5.99283	1.99013e-07	4.1547e-06	Tubb2b
13	34130257	34130757	-0.808714	2.70696	-5.99283	1.99013e-07	4.1547e-06	Gm36500
4	31937578	31938078	-0.807116	2.98038	-5.99225	1.99433e-07	4.15949e-06	Gm11922
4	31937578	31938078	-0.807116	2.98038	-5.99225	1.99433e-07	4.15949e-06	Map3k7
2	28446750	28447250	-1.20985	2.62747	-5.99067	2.00586e-07	4.17954e-06	Ppp1r26
3	152113775	152114275	-1.38267	2.19735	-5.98778	2.02701e-07	4.21959e-06	Gipc2
12	16800567	16801067	-1.40498	2.17575	-5.98707	2.03219e-07	4.22634e-06	Greb1
7	16922162	16922662	-0.875972	2.92012	-5.98639	2.03724e-07	4.2328e-06	Calm3
7	16922203	16922662	-0.875972	2.92012	-5.98639	2.03724e-07	4.2328e-06	Calm3
7	16922162	16922165	-0.875972	2.92012	-5.98639	2.03724e-07	4.2328e-06	Calm3
2	32881034	32881534	-1.01215	2.58134	-5.98412	2.05412e-07	4.26381e-06	Fam129b
10	120552572	120553072	-1.31089	2.1663	-5.98385	2.05612e-07	4.2639e-06	Hmga2
10	120552572	120553072	-1.31089	2.1663	-5.98385	2.05612e-07	4.2639e-06	Gm24298
2	167769517	167770017	-0.785627	2.87939	-5.9794	2.08965e-07	4.32933e-06	A530013C23Rik
2	167769517	167770017	-0.785627	2.87939	-5.9794	2.08965e-07	4.32933e-06	Gm14321
18	61108754	61109254	-0.916862	2.58755	-5.9737	2.13329e-07	4.40718e-06	Csf1r
18	61108754	61109254	-0.916862	2.58755	-5.9737	2.13329e-07	4.40718e-06	Mir6983
1	136541224	136541724	0.977135	2.43255	5.9742	2.12948e-07	4.40718e-06	Gm37799
7	24377229	24377729	-1.42916	2.14713	-5.9738	2.13258e-07	4.40718e-06	Kcnn4
1	182908153	182908653	-0.926953	2.58577	-5.97337	2.13584e-07	4.40829e-06	Gm37542
1	34011548	34012048	-1.01878	3.08035	-5.97092	2.15499e-07	4.44342e-06	Dst
4	150104309	150104809	0.802219	2.22119	5.97067	2.15694e-07	4.44342e-06	Gm13093
4	150104309	150104809	0.802219	2.22119	5.97067	2.15694e-07	4.44342e-06	Gpr157
18	14511282	14511782	-1.22709	2.21982	-5.96609	2.1931e-07	4.51364e-06	Gm5160
18	14511282	14511782	-1.22709	2.21982	-5.96609	2.1931e-07	4.51364e-06	Gm6457
5	18359861	18360361	-0.805555	2.77727	-5.96481	2.20332e-07	4.53041e-06	Gnai1
17	45557473	45557973	-0.84666	3.05574	-5.96449	2.20586e-07	4.53135e-06	Nfkbie
17	45557473	45557973	-0.84666	3.05574	-5.96449	2.20586e-07	4.53135e-06	Slc35b2
18	34840441	34840941	-1.05638	2.60008	-5.96015	2.24086e-07	4.59491e-06	Reep2
7	24370408	24370908	-1.608	2.18245	-5.96013	2.24101e-07	4.59491e-06	Kcnn4
3	9500041	9500541	-1.27686	2.33476	-5.95873	2.25247e-07	4.61408e-06	Gm38001
3	9500041	9500541	-1.27686	2.33476	-5.95873	2.25247e-07	4.61408e-06	Zfp704
10	70440591	70441091	-0.971654	2.72616	-5.95819	2.25686e-07	4.61873e-06	Fam13c
8	106168616	106169116	-0.741706	3.01803	-5.95561	2.27813e-07	4.65707e-06	Slc7a6
11	53519828	53520328	-0.99752	2.83657	-5.95514	2.282e-07	4.65707e-06	2020-09-08
11	53519828	53520257	-0.99752	2.83657	-5.95514	2.282e-07	4.65707e-06	2020-09-08
6	90486035	90486535	0.854702	2.50464	5.95526	2.28102e-07	4.65707e-06	Gm45901
6	90486035	90486535	0.854702	2.50464	5.95526	2.28102e-07	4.65707e-06	Aldh1l1
16	72664221	72664721	-0.824153	2.76151	-5.95363	2.29455e-07	4.6783e-06	Robo1
16	85900437	85900828	0.819243	2.89532	5.95263	2.30287e-07	4.68724e-06	AC126936.1
16	85900437	85900937	0.819243	2.89532	5.95263	2.30287e-07	4.68724e-06	Adamts5
17	84081658	84082158	-1.05417	2.51417	-5.95259	2.30323e-07	4.68724e-06	Gm37549
17	84081658	84082158	-1.05417	2.51417	-5.95259	2.30323e-07	4.68724e-06	Zfp36l2
2	158168738	158169238	-0.908433	2.58386	-5.9516	2.3115e-07	4.6997e-06	Tgm2
2	158168738	158169238	-0.908433	2.58386	-5.9516	2.3115e-07	4.6997e-06	1700060C20Rik
12	104472931	104473431	-0.912443	2.64599	-5.95123	2.31464e-07	4.7017e-06	Gm10000
12	104472931	104473431	-0.912443	2.64599	-5.95123	2.31464e-07	4.7017e-06	Gsc
11	107264916	107265416	0.735888	2.84777	5.95056	2.32024e-07	4.70467e-06	Gm11718
11	107264916	107265416	0.735888	2.84777	5.95056	2.32024e-07	4.70467e-06	Gm11719
2	180221011	180221511	-1.39381	2.1081	-5.95054	2.32042e-07	4.70467e-06	Mir7005
2	180221011	180221511	-1.39381	2.1081	-5.95054	2.32042e-07	4.70467e-06	Lama5
17	6489973	6490473	-1.89787	2.34389	-5.94878	2.33529e-07	4.73042e-06	Tmem181b-ps
17	6489973	6490473	-1.89787	2.34389	-5.94878	2.33529e-07	4.73042e-06	AC183095.1
15	102014082	102014582	-0.760812	3.19223	-5.94633	2.35609e-07	4.76813e-06	Krt8
15	102014082	102014582	-0.760812	3.19223	-5.94633	2.35609e-07	4.76813e-06	Krt18
10	79874397	79874897	-0.801208	2.86239	-5.94531	2.36486e-07	4.78144e-06	Plppr3
10	79874614	79874897	-0.801208	2.86239	-5.94531	2.36486e-07	4.78144e-06	Prtn3
10	79874397	79874897	-0.801208	2.86239	-5.94531	2.36486e-07	4.78144e-06	Prtn3
17	6594358	6594858	-1.54809	2.21507	-5.9434	2.38127e-07	4.81017e-06	Dynlt1c
17	6594358	6594858	-1.54809	2.21507	-5.9434	2.38127e-07	4.81017e-06	AC167249.1
11	49624002	49624502	-1.17614	2.1189	-5.94098	2.40231e-07	4.84818e-06	Flt4
11	49624002	49624502	-1.17614	2.1189	-5.94098	2.40231e-07	4.84818e-06	Scgb3a1
2	129296781	129297281	-1.01017	2.34751	-5.93974	2.41314e-07	4.86552e-06	Ckap2l
2	129296781	129297281	-1.01017	2.34751	-5.93974	2.41314e-07	4.86552e-06	Gm14023
12	36041980	36042480	-0.924182	2.89589	-5.93737	2.43394e-07	4.90293e-06	Tspan13
15	39856880	39857380	0.619967	3.17664	5.93629	2.44349e-07	4.90859e-06	Dpys
11	121089652	121090152	-0.98852	2.85381	-5.93638	2.44275e-07	4.90859e-06	Sectm1a
11	121089652	121090152	-0.98852	2.85381	-5.93638	2.44275e-07	4.90859e-06	Gm11792
17	47521854	47522354	-0.80341	2.77633	-5.9366	2.44079e-07	4.90859e-06	Ccnd3
5	35893443	35893943	-0.819375	3.19013	-5.93486	2.45623e-07	4.92751e-06	Afap1
15	35884352	35884852	0.790705	2.57071	5.93473	2.45743e-07	4.92751e-06	Vps13b
15	35884352	35884852	0.790705	2.57071	5.93473	2.45743e-07	4.92751e-06	Cox6c
5	33819808	33820308	-0.660528	2.97963	-5.93348	2.46854e-07	4.94524e-06	Nsd2
4	133092384	133092884	-0.856881	3.05946	-5.93287	2.47403e-07	4.9517e-06	Gm26615
4	133092384	133092884	-0.856881	3.05946	-5.93287	2.47403e-07	4.9517e-06	Wasf2
11	60175867	60176367	-0.646759	3.35269	-5.93201	2.48173e-07	4.96255e-06	Rai1
8	126856378	126856878	-0.745905	2.73731	-5.93165	2.48499e-07	4.96452e-06	A630001O12Rik
8	126856378	126856878	-0.745905	2.73731	-5.93165	2.48499e-07	4.96452e-06	Gm31718
6	85849563	85850063	0.702311	2.93496	5.92937	2.5056e-07	4.99654e-06	Ptges3-ps
6	85849563	85850063	0.702311	2.93496	5.92937	2.5056e-07	4.99654e-06	Nat8f2
18	46574109	46574609	-0.822882	2.77982	-5.92944	2.505e-07	4.99654e-06	Ticam2
8	126539017	126539517	-0.87566	2.82506	-5.92839	2.51453e-07	5.0052e-06	Gm6091
8	126539017	126539517	-0.87566	2.82506	-5.92839	2.51453e-07	5.0052e-06	Gm26759
3	66973331	66973831	-0.967015	2.42453	-5.92841	2.51432e-07	5.0052e-06	Gm43516
3	66973331	66973831	-0.967015	2.42453	-5.92841	2.51432e-07	5.0052e-06	Shox2
3	65927610	65928110	-1.13768	2.34255	-5.92718	2.52563e-07	5.02271e-06	Gm37359
3	65927610	65928110	-1.13768	2.34255	-5.92718	2.52563e-07	5.02271e-06	Gm37037
11	102753929	102754429	0.575018	3.44365	5.92512	2.54453e-07	5.05215e-06	Gm16342
11	102753929	102754429	0.575018	3.44365	5.92512	2.54453e-07	5.05215e-06	Adam11
17	35866181	35866681	-0.664273	3.47248	-5.92506	2.54506e-07	5.05215e-06	Ppp1r18os
17	35866181	35866593	-0.664273	3.47248	-5.92506	2.54506e-07	5.05215e-06	Ppp1r18
17	35866181	35866625	-0.664273	3.47248	-5.92506	2.54506e-07	5.05215e-06	Ppp1r18
17	35866181	35866681	-0.664273	3.47248	-5.92506	2.54506e-07	5.05215e-06	Ppp1r18
12	26414698	26415198	-0.678334	3.71551	-5.92219	2.5717e-07	5.10038e-06	Rnf144a
12	26414698	26415198	-0.678334	3.71551	-5.92219	2.5717e-07	5.10038e-06	Mir6538
12	103865261	103865761	0.723521	2.93024	5.91755	2.61539e-07	5.18232e-06	Serpina1a
8	48110057	48110557	-0.653299	3.18844	-5.91639	2.62634e-07	5.1993e-06	Dctd
7	65869287	65869787	1.14358	1.98862	5.91608	2.62937e-07	5.20057e-06	Pcsk6
8	25098614	25099114	-1.17515	2.35906	-5.91263	2.6624e-07	5.26114e-06	5830408C22Rik
7	31041877	31042377	-0.817205	2.89897	-5.9119	2.66948e-07	5.27035e-06	Fxyd5
7	31041877	31042377	-0.817205	2.89897	-5.9119	2.66948e-07	5.27035e-06	Mir7050
15	74931822	74932322	-1.18198	2.38255	-5.91047	2.68334e-07	5.29292e-06	Gm39556
15	74931822	74932322	-1.18198	2.38255	-5.91047	2.68334e-07	5.29292e-06	Gm29126
1	185455115	185455615	0.666256	3.53321	5.90904	2.69733e-07	5.31572e-06	Slc30a10
1	185455115	185455615	0.666256	3.53321	5.90904	2.69733e-07	5.31572e-06	Gm2061
13	12454080	12454580	0.868139	2.44501	5.90839	2.70364e-07	5.32334e-06	Lgals8
10	93679475	93679975	-0.995422	2.58994	-5.90788	2.70873e-07	5.32854e-06	Gm8580
10	93679475	93679975	-0.995422	2.58994	-5.90788	2.70873e-07	5.32854e-06	Gm15915
4	55651064	55651564	-0.800632	2.81537	-5.90561	2.73108e-07	5.36768e-06	Gm12519
4	55651064	55651564	-0.800632	2.81537	-5.90561	2.73108e-07	5.36768e-06	Gm12506
18	32137484	32137984	0.577323	3.06484	5.89937	2.79349e-07	5.48047e-06	Iws1
18	32137484	32137984	0.577323	3.06484	5.89937	2.79349e-07	5.48047e-06	Proc
10	80105734	80106234	-1.01543	2.71697	-5.89939	2.79335e-07	5.48047e-06	Sbno2
10	80105734	80106187	-1.01543	2.71697	-5.89939	2.79335e-07	5.48047e-06	Sbno2
9	74919926	74920426	0.855011	2.77999	5.89823	2.80507e-07	5.49825e-06	Onecut1
9	74919926	74920426	0.855011	2.77999	5.89823	2.80507e-07	5.49825e-06	Fam214a
2	30784459	30784959	-0.805589	3.07974	-5.89532	2.8348e-07	5.55152e-06	Mir3089
2	30784459	30784959	-0.805589	3.07974	-5.89532	2.8348e-07	5.55152e-06	1700001O22Rik
9	40455442	40455942	-0.812162	2.91109	-5.89404	2.84801e-07	5.57239e-06	Gramd1b
3	28734578	28735078	-0.801208	3.22148	-5.89186	2.87058e-07	5.61151e-06	1700112D23Rik
3	28734578	28735078	-0.801208	3.22148	-5.89186	2.87058e-07	5.61151e-06	Slc2a2
17	84097786	84098286	-1.31918	2.16456	-5.89027	2.88717e-07	5.6389e-06	Gm37549
17	84097786	84098286	-1.31918	2.16456	-5.89027	2.88717e-07	5.6389e-06	Zfp36l2
11	49794134	49794634	-1.0499	2.41645	-5.88912	2.89926e-07	5.65744e-06	Gfpt2
2	30214733	30215233	0.902159	2.29115	5.8886	2.90471e-07	5.66301e-06	Kyat1
2	30214733	30215233	0.902159	2.29115	5.8886	2.90471e-07	5.66301e-06	Lrrc8a
13	109230398	109230898	-1.4211	2.02631	-5.88796	2.91143e-07	5.67106e-06	Pde4d
8	25514732	25515232	-0.971626	2.98619	-5.88766	2.91461e-07	5.67218e-06	Fgfr1
8	25514837	25515232	-0.971626	2.98619	-5.88766	2.91461e-07	5.67218e-06	Fgfr1
14	19768943	19769443	-1.01781	2.35549	-5.88701	2.92151e-07	5.68055e-06	Nid2
14	19769237	19769443	-1.01781	2.35549	-5.88701	2.92151e-07	5.68055e-06	Nid2
15	97825310	97825810	-0.958631	2.82979	-5.88572	2.93515e-07	5.70197e-06	Hdac7
2	13574244	13574744	-0.693094	3.26897	-5.88512	2.94156e-07	5.70935e-06	Vim
2	13574369	13574744	-0.693094	3.26897	-5.88512	2.94156e-07	5.70935e-06	Vim
7	120981792	120982292	-0.638971	3.18925	-5.88296	2.96464e-07	5.74903e-06	Cdr2
7	120981792	120982292	-0.638971	3.18925	-5.88296	2.96464e-07	5.74903e-06	Mfsd13b
18	34372649	34373149	-0.606168	3.55344	-5.88099	2.98595e-07	5.78008e-06	Reep5
10	41476631	41477131	-0.722654	3.10944	-5.88101	2.98571e-07	5.78008e-06	Mical1
10	41476707	41477131	-0.722654	3.10944	-5.88101	2.98571e-07	5.78008e-06	Mical1
18	37806489	37806989	-0.731276	3.09458	-5.87803	3.01812e-07	5.82683e-06	Pcdhgc3
18	37806922	37806989	-0.731276	3.09458	-5.87803	3.01812e-07	5.82683e-06	BC037039
16	21248454	21248954	-1.31968	2.36417	-5.87814	3.01686e-07	5.82683e-06	Mir7680
16	21248454	21248954	-1.31968	2.36417	-5.87814	3.01686e-07	5.82683e-06	AC123977.1
17	35721797	35722297	-1.19638	2.30496	-5.87811	3.01716e-07	5.82683e-06	Ddr1
17	35721797	35722297	-1.19638	2.30496	-5.87811	3.01716e-07	5.82683e-06	Gm20443
8	33793291	33793791	-0.977865	2.41169	-5.87739	3.02512e-07	5.83518e-06	Gtf2e2
8	33793291	33793791	-0.977865	2.41169	-5.87739	3.02512e-07	5.83518e-06	Rbpms
2	29869317	29869755	-0.725838	3.1616	-5.87398	3.06269e-07	5.8977e-06	2600006K01Rik
2	29869255	29869755	-0.725838	3.1616	-5.87398	3.06269e-07	5.8977e-06	Cercam
5	138790924	138791424	0.649832	2.82532	5.87371	3.06564e-07	5.8977e-06	Fam20c
1	134298852	134299352	-1.06284	2.75338	-5.87394	3.06308e-07	5.8977e-06	Myog
1	134298852	134299352	-1.06284	2.75338	-5.87394	3.06308e-07	5.8977e-06	Ppfia4
6	121222667	121223167	-0.861525	2.38596	-5.87077	3.09849e-07	5.95565e-06	Tuba8
6	121222667	121223167	-0.861525	2.38596	-5.87077	3.09849e-07	5.95565e-06	Gm15856
7	100495397	100495897	-0.912601	2.76337	-5.86984	3.10899e-07	5.97058e-06	Ucp2
13	48782510	48783010	-0.909995	2.63983	-5.86935	3.11449e-07	5.97587e-06	Phf2os1
13	48782510	48783010	-0.909995	2.63983	-5.86935	3.11449e-07	5.97587e-06	Rpl17-ps6
3	18291136	18291636	-0.901953	2.33224	-5.8686	3.12298e-07	5.9869e-06	Cyp7b1
3	18291136	18291636	-0.901953	2.33224	-5.8686	3.12298e-07	5.9869e-06	Gm43834
1	59439351	59439851	0.753477	2.75475	5.86161	3.20296e-07	6.133e-06	Gm37737
1	59439351	59439851	0.753477	2.75475	5.86161	3.20296e-07	6.133e-06	Gm29016
6	100189457	100189957	-1.1927	2.24744	-5.86145	3.20481e-07	6.133e-06	Rybp
6	100189457	100189957	-1.1927	2.24744	-5.86145	3.20481e-07	6.133e-06	2010109P13Rik
7	19702747	19703247	0.714149	2.80229	5.86105	3.20951e-07	6.1366e-06	Apoe
7	19702747	19703247	0.714149	2.80229	5.86105	3.20951e-07	6.1366e-06	Tomm40
15	82793817	82794317	0.799982	2.42784	5.86035	3.21769e-07	6.14686e-06	Cyp2d26
11	106046813	106047313	0.944813	2.28769	5.8581	3.24396e-07	6.19163e-06	Gm11646
11	106046813	106047313	0.944813	2.28769	5.8581	3.24396e-07	6.19163e-06	Dcaf7
10	83722804	83723304	-1.10574	2.46862	-5.85685	3.25867e-07	6.21426e-06	1500009L16Rik
12	112628953	112629453	0.606956	3.6596	5.85514	3.2789e-07	6.24738e-06	Adssl1
7	140908733	140909233	0.674843	2.78727	5.85127	3.32518e-07	6.33003e-06	Nlrp6
7	140908733	140909233	0.674843	2.78727	5.85127	3.32518e-07	6.33003e-06	BC024386
8	70607973	70608473	-0.659739	3.24012	-5.85022	3.33788e-07	6.34867e-06	Ssbp4
8	70607973	70608473	-0.659739	3.24012	-5.85022	3.33788e-07	6.34867e-06	Gm45546
13	74363426	74363926	-0.770691	2.98875	-5.84768	3.36868e-07	6.40166e-06	Lrrc14b
X	36743614	36744114	-0.910739	2.56147	-5.84465	3.4058e-07	6.46658e-06	Slc25a43
3	53041365	53041865	-0.920143	2.6136	-5.84355	3.41932e-07	6.4866e-06	Lhfp
3	53041365	53041865	-0.920143	2.6136	-5.84355	3.41932e-07	6.4866e-06	Gm42901
6	90763629	90764129	-0.989685	2.56843	-5.84179	3.44122e-07	6.52248e-06	Iqsec1
17	46729788	46730288	0.70102	2.65251	5.83729	3.49771e-07	6.6238e-06	Gnmt
5	111289199	111289699	1.09853	2.15379	5.83702	3.50109e-07	6.62444e-06	Gm27602
5	111289199	111289699	1.09853	2.15379	5.83702	3.50109e-07	6.62444e-06	Gm27680
7	6183767	6184267	1.13251	2.13788	5.83577	3.51696e-07	6.6487e-06	Zfp444
19	56775700	56776200	-1.06271	2.37628	-5.83463	3.53154e-07	6.67049e-06	Ccdc186
19	56775700	56776200	-1.06271	2.37628	-5.83463	3.53154e-07	6.67049e-06	Gm6990
18	47367594	47368094	-0.883198	2.62862	-5.8328	3.55507e-07	6.70912e-06	Sema6a
18	47367830	47368094	-0.883198	2.62862	-5.8328	3.55507e-07	6.70912e-06	Sema6a
18	47367868	47368094	-0.883198	2.62862	-5.8328	3.55507e-07	6.70912e-06	Sema6a
18	47367870	47368094	-0.883198	2.62862	-5.8328	3.55507e-07	6.70912e-06	Sema6a
6	137648832	137649332	-0.699363	3.28665	-5.83253	3.55842e-07	6.70964e-06	Eps8
1	133287504	133288004	0.914098	2.69289	5.83039	3.58615e-07	6.75335e-06	Plekha6
15	77037590	77038090	-0.906674	2.53968	-5.83026	3.58779e-07	6.75335e-06	Mb
15	77037590	77038090	-0.906674	2.53968	-5.83026	3.58779e-07	6.75335e-06	Apol6
2	30594881	30595381	-0.816538	2.77593	-5.82915	3.6022e-07	6.77462e-06	Cstad
10	24595556	24596056	-0.892522	2.75231	-5.82551	3.65001e-07	6.85863e-06	Gm15270
10	24595556	24596056	-0.892522	2.75231	-5.82551	3.65001e-07	6.85863e-06	Ctgf
15	100729040	100729540	-1.01372	2.71798	-5.81848	3.74404e-07	7.02926e-06	Galnt6
9	46198531	46199031	0.780407	2.90792	5.81743	3.75827e-07	7.04384e-06	Sik3
16	93819463	93819963	-0.868383	2.65605	-5.81757	3.75629e-07	7.04384e-06	Dopey2
16	93819463	93819963	-0.868383	2.65605	-5.81757	3.75629e-07	7.04384e-06	Morc3
1	136671942	136672442	-0.998824	2.50335	-5.81677	3.76716e-07	7.05445e-06	Gm19705
7	24462689	24463189	-1.0514	2.49547	-5.81564	3.78268e-07	7.07744e-06	Plaur
11	113709190	113709690	0.597695	3.29658	5.81344	3.81289e-07	7.12284e-06	Cpsf4l
4	109405418	109405918	-1.4526	2.15911	-5.8134	3.81347e-07	7.12284e-06	Ttc39aos1
4	109405418	109405918	-1.4526	2.15911	-5.8134	3.81347e-07	7.12284e-06	Ttc39a
7	25781546	25782046	-0.868587	2.92954	-5.81312	3.81726e-07	7.12381e-06	Axl
3	146090697	146091197	0.792016	2.48691	5.80895	3.87531e-07	7.22597e-06	Wdr63
3	57847053	57847553	-0.680663	3.19581	-5.80795	3.88936e-07	7.24314e-06	Pfn2
3	57847079	57847553	-0.680663	3.19581	-5.80795	3.88936e-07	7.24314e-06	Pfn2
4	88438605	88439105	-0.961107	2.45511	-5.80782	3.89116e-07	7.24314e-06	Hacd4
15	78926090	78926590	-0.582967	3.40384	-5.80734	3.89786e-07	7.2437e-06	Lgals1
2	32875966	32876466	-0.61303	3.3692	-5.80733	3.8981e-07	7.2437e-06	Gm13523
2	32875966	32876466	-0.61303	3.3692	-5.80733	3.8981e-07	7.2437e-06	Fam129b
1	44551882	44552382	-0.925605	2.5874	-5.80578	3.91998e-07	7.27814e-06	Gulp1
1	134874685	134875185	-0.901269	2.76849	-5.80523	3.92774e-07	7.28636e-06	Ppp1r12b
4	62633991	62634491	-0.953886	2.69999	-5.80474	3.93476e-07	7.29318e-06	Rgs3
4	62633991	62634491	-0.953886	2.69999	-5.80474	3.93476e-07	7.29318e-06	Gm11209
8	71528577	71529077	-0.871516	2.49982	-5.80424	3.9418e-07	7.30003e-06	Ccdc194
6	136451792	136452292	-1.06554	2.34644	-5.80369	3.94965e-07	7.30837e-06	Gm25882
6	136451792	136452292	-1.06554	2.34644	-5.80369	3.94965e-07	7.30837e-06	Gm6728
2	166092899	166093399	0.973629	2.4588	5.80176	3.97734e-07	7.35336e-06	Sulf2
6	128285999	128286499	-0.704822	3.01152	-5.80082	3.99083e-07	7.37205e-06	Tead4
6	128285999	128286499	-0.704822	3.01152	-5.80082	3.99083e-07	7.37205e-06	Gm21893
5	114131198	114131698	0.652541	3.13433	5.79972	4.00673e-07	7.39517e-06	Alkbh2
5	114131198	114131386	0.652541	3.13433	5.79972	4.00673e-07	7.39517e-06	Ung
5	114131198	114131698	0.652541	3.13433	5.79972	4.00673e-07	7.39517e-06	Ung
6	52158693	52159193	-0.740918	3.21653	-5.79886	4.01918e-07	7.41144e-06	Hoxa1
6	52158693	52159193	-0.740918	3.21653	-5.79886	4.01918e-07	7.41144e-06	Gm27867
6	52158693	52159193	-0.740918	3.21653	-5.79886	4.01918e-07	7.41144e-06	Hotairm1
6	52158693	52159193	-0.740918	3.21653	-5.79886	4.01918e-07	7.41144e-06	Gm27861
6	52158693	52159193	-0.740918	3.21653	-5.79886	4.01918e-07	7.41144e-06	Gm27868
6	52158693	52159193	-0.740918	3.21653	-5.79886	4.01918e-07	7.41144e-06	Gm27477
11	101133874	101134374	0.79239	2.35455	5.79865	4.02235e-07	7.41144e-06	Tubg1
11	101133874	101134374	0.79239	2.35455	5.79865	4.02235e-07	7.41144e-06	Gm27626
14	62464630	62465130	-0.893066	2.64952	-5.79757	4.03798e-07	7.43397e-06	Gucy1b2
14	62464630	62465130	-0.893066	2.64952	-5.79757	4.03798e-07	7.43397e-06	Gm4131
5	89883073	89883573	-0.831694	2.77159	-5.79097	4.13556e-07	7.6072e-06	Adamts3
2	84883282	84883782	-1.01628	2.39978	-5.7882	4.17713e-07	7.67719e-06	Slc43a1
2	84883282	84883782	-1.01628	2.39978	-5.7882	4.17713e-07	7.67719e-06	Rtn4rl2
5	5379926	5380426	-1.08498	2.45117	-5.78477	4.2292e-07	7.76635e-06	Cdk14
14	44988952	44989195	-1.20323	2.44995	-5.78324	4.25264e-07	7.80282e-06	Ptger2
14	44988952	44989452	-1.20323	2.44995	-5.78324	4.25264e-07	7.80282e-06	Ptger2
14	44988952	44989452	-1.20323	2.44995	-5.78324	4.25264e-07	7.80282e-06	Gm49364
14	44988952	44989452	-1.20323	2.44995	-5.78324	4.25264e-07	7.80282e-06	Gm17173
17	84033948	84034448	-0.935068	2.66883	-5.77857	4.32492e-07	7.92879e-06	Gm37549
17	84033948	84034448	-0.935068	2.66883	-5.77857	4.32492e-07	7.92879e-06	Zfp36l2
5	124046796	124047296	-0.985646	2.41539	-5.77811	4.33211e-07	7.93529e-06	Gm34086
5	124046796	124047296	-0.985646	2.41539	-5.77811	4.33211e-07	7.93529e-06	Gm43661
8	71527468	71527968	-0.839917	3.99896	-5.77715	4.34725e-07	7.95634e-06	Ccdc194
7	79660469	79660969	-0.916422	2.40602	-5.77346	4.40556e-07	8.0563e-06	Ticrr
2	91082590	91083090	-0.908871	2.44091	-5.77277	4.41657e-07	8.06967e-06	Spi1
9	107577152	107577652	0.636774	3.38707	5.77214	4.4266e-07	8.07448e-06	Hyal1
9	107577152	107577652	0.636774	3.38707	5.77214	4.4266e-07	8.07448e-06	Nat6
9	107577152	107577652	0.636774	3.38707	5.77214	4.4266e-07	8.07448e-06	Hyal3
16	90143198	90143698	-0.968376	2.71852	-5.77225	4.42492e-07	8.07448e-06	Tiam1
7	97420504	97421004	0.924823	2.34938	5.77189	4.43054e-07	8.07492e-06	Thrsp
9	51076354	51076854	-0.90411	2.62253	-5.77131	4.43991e-07	8.08523e-06	Layn
6	127154176	127154676	-0.842761	2.68282	-5.76902	4.4768e-07	8.14561e-06	Ccnd2
7	49525429	49525929	0.824437	2.5557	5.76587	4.52801e-07	8.23192e-06	Gm38059
7	49525429	49525929	0.824437	2.5557	5.76587	4.52801e-07	8.23192e-06	Nav2
17	13658047	13658547	-0.824614	2.7016	-5.76158	4.59869e-07	8.3465e-06	AC173344.1
13	95533758	95534258	-1.17325	2.09615	-5.76168	4.59703e-07	8.3465e-06	Gm48730
11	103171011	103171511	-0.861377	3.05275	-5.76019	4.62177e-07	8.38143e-06	Fmnl1
7	81706481	81706981	0.748283	2.84781	5.75954	4.63267e-07	8.39421e-06	Homer2
7	81706527	81706981	0.748283	2.84781	5.75954	4.63267e-07	8.39421e-06	Homer2
8	83955726	83956226	-0.929904	2.4418	-5.75924	4.63767e-07	8.3963e-06	Gm10644
8	83955726	83956226	-0.929904	2.4418	-5.75924	4.63767e-07	8.3963e-06	Asf1b
10	107271904	107272404	0.53582	3.66509	5.75777	4.66233e-07	8.42161e-06	Lin7a
15	96370989	96371489	0.841961	2.48732	5.75772	4.66323e-07	8.42161e-06	Arid2
10	56378609	56379109	-0.724145	2.81871	-5.75808	4.65714e-07	8.42161e-06	Gja1
4	49597220	49597720	-0.683991	3.16821	-5.75665	4.6813e-07	8.44725e-06	Tmem246
8	121967049	121967549	0.820815	2.93522	5.75637	4.686e-07	8.44874e-06	Gm27011
8	121967049	121967549	0.820815	2.93522	5.75637	4.686e-07	8.44874e-06	Gm17709
15	103502959	103503459	-1.03298	2.34753	-5.75375	4.73052e-07	8.52083e-06	Pde1b
3	94649879	94650379	-1.18682	2.37926	-5.75356	4.73379e-07	8.52083e-06	Tuft1
3	94649879	94650379	-1.18682	2.37926	-5.75356	4.73379e-07	8.52083e-06	Gm10972
1	46066831	46067315	-0.793137	2.81322	-5.75199	4.76067e-07	8.56214e-06	Dnah7b
1	46066831	46067331	-0.793137	2.81322	-5.75199	4.76067e-07	8.56214e-06	Dnah7b
9	41157062	41157466	-0.667082	3.20655	-5.75078	4.78145e-07	8.58536e-06	Ubash3b
9	41156966	41157466	-0.667082	3.20655	-5.75078	4.78145e-07	8.58536e-06	Ubash3b
9	41156966	41157466	-0.667082	3.20655	-5.75078	4.78145e-07	8.58536e-06	Gm35657
10	60817284	60817784	-1.29463	2.24685	-5.75084	4.78052e-07	8.58536e-06	Gm19972
13	43615718	43616218	-1.13002	2.28481	-5.74883	4.81525e-07	8.63894e-06	Rnf182
1	157449638	157450138	-0.915658	2.31151	-5.74816	4.82702e-07	8.65294e-06	Cryzl2
1	157449638	157450138	-0.915658	2.31151	-5.74816	4.82702e-07	8.65294e-06	2810025M15Rik
2	139678046	139678546	-0.975895	2.42114	-5.74717	4.84416e-07	8.67653e-06	Ism1
2	139678046	139678546	-0.975895	2.42114	-5.74717	4.84416e-07	8.67653e-06	Gm14066
17	84511916	84512416	-0.884219	2.80249	-5.74572	4.86959e-07	8.71492e-06	Plekhh2
8	84723583	84724083	0.81334	2.79986	5.74064	4.95978e-07	8.86179e-06	G430095P16Rik
8	84724007	84724083	0.81334	2.79986	5.74064	4.95978e-07	8.86179e-06	Nfix
8	71290805	71291305	-1.14755	2.15645	-5.73886	4.99174e-07	8.9116e-06	Haus8
8	71290805	71291305	-1.14755	2.15645	-5.73886	4.99174e-07	8.9116e-06	Myo9b
9	63927541	63928041	-0.989675	2.55635	-5.73835	5.00079e-07	8.92047e-06	Gm36033
6	90306179	90306679	0.769194	2.74404	5.73763	5.01394e-07	8.9366e-06	BC048671
6	90306179	90306679	0.769194	2.74404	5.73763	5.01394e-07	8.9366e-06	Chst13
5	144964346	144964839	-1.07928	2.29942	-5.73598	5.0438e-07	8.98249e-06	Smurf1
5	144964346	144964846	-1.07928	2.29942	-5.73598	5.0438e-07	8.98249e-06	Smurf1
4	118489623	118490123	0.688287	3.09082	5.7354	5.05438e-07	8.98667e-06	Tie1
5	139730902	139731402	-0.983747	2.89149	-5.73545	5.05341e-07	8.98667e-06	Micall2
14	100458216	100458716	0.788389	2.3755	5.73296	5.09901e-07	9.05863e-06	6330576A10Rik
11	5914894	5915394	0.849998	2.85661	5.732	5.11677e-07	9.08279e-06	Gck
11	5914894	5915394	0.849998	2.85661	5.732	5.11677e-07	9.08279e-06	Gm11967
4	124477625	124478125	-0.712378	2.99529	-5.72596	5.22943e-07	9.27523e-06	1700057H15Rik
9	119931464	119931852	0.844809	2.47786	5.72455	5.25622e-07	9.31516e-06	Wdr48
[truncated: 11,349 more rows]

## Sheet: Table S2 H3K9ac C3H vs txj
chr	start	end	logFC	AveExpr	t	P.Value	adj.P.Val	Gene
8	94179534	94180034	-0.813211	4.46762	-6.51137	3.21823e-07	0.00785956	Mt1
8	94179534	94180034	-0.813211	4.46762	-6.51137	3.21823e-07	0.00785956	Gm39228
3	31093974	31094474	0.710393	5.83227	6.0394	1.20119e-06	0.0141641	Skil
15	102203832	102204332	0.568785	5.38016	5.90763	1.73992e-06	0.0141641	Csad
15	102203832	102204249	0.568785	5.38016	5.90763	1.73992e-06	0.0141641	Zfp740
15	102203832	102204332	0.568785	5.38016	5.90763	1.73992e-06	0.0141641	Zfp740
4	118409279	118409779	0.320781	5.60377	5.79717	2.37549e-06	0.0144388	Szt2
4	118409279	118409779	0.320781	5.60377	5.79717	2.37549e-06	0.0144388	Med8
1	143702292	143702792	0.416029	5.43707	5.68102	3.29773e-06	0.0144388	Cdc73
11	51856396	51856571	0.480358	5.73053	5.61794	3.94186e-06	0.0144388	Jade2
11	51856071	51856125	0.480358	5.73053	5.61794	3.94186e-06	0.0144388	Sar1b
11	51856071	51856571	0.480358	5.73053	5.61794	3.94186e-06	0.0144388	Jade2
6	148831060	148831560	0.416987	5.3225	5.58998	4.2664e-06	0.0144388	Ipo8
6	148831060	148831560	0.416987	5.3225	5.58998	4.2664e-06	0.0144388	2610017A05Rik
3	88336346	88336846	0.371989	6.03467	5.52311	5.15571e-06	0.0144388	Tmem79
3	88336346	88336846	0.371989	6.03467	5.52311	5.15571e-06	0.0144388	Smg5
19	6975055	6975555	0.697593	5.15778	5.51197	5.32098e-06	0.0144388	Ppp1r14b
18	69345986	69346486	0.547338	5.37181	5.33802	8.71269e-06	0.0186057	Tcf4
8	79711028	79711528	0.370804	5.84565	5.32764	8.97307e-06	0.0186057	Abce1
8	79711028	79711528	0.370804	5.84565	5.32764	8.97307e-06	0.0186057	Anapc10
16	33381024	33381524	0.435642	6.3852	5.32106	9.1421e-06	0.0186057	1700007L15Rik
16	33381024	33381524	0.435642	6.3852	5.32106	9.1421e-06	0.0186057	Zfp148
9	116174773	116175273	-0.787151	6.07285	-5.24969	1.11943e-05	0.0195911	Tgfbr2
17	31565224	31565724	0.412146	5.61184	5.24854	1.12307e-05	0.0195911	Pknox1
17	31565224	31565724	0.412146	5.61184	5.24854	1.12307e-05	0.0195911	Gm24970
17	32364305	32364321	0.366443	5.51268	5.20574	1.26811e-05	0.0199107	Gm26858
17	32363821	32364321	0.366443	5.51268	5.20574	1.26811e-05	0.0199107	Wiz
2	130839794	130840294	0.286738	5.57656	5.19578	1.30444e-05	0.0199107	4930402H24Rik
15	76069233	76069733	0.42567	5.09983	5.13657	1.54312e-05	0.0203327	Mir6952
15	76069233	76069733	0.42567	5.09983	5.13657	1.54312e-05	0.0203327	Scrib
14	34352027	34352527	1.03336	2.76746	5.13121	1.56677e-05	0.0203327	Fam25c
14	34352027	34352527	1.03336	2.76746	5.13121	1.56677e-05	0.0203327	Gm3219
12	3806957	3807457	0.470078	5.92726	5.08352	1.79379e-05	0.0203327	Dnmt3a
12	3806957	3807007	0.470078	5.92726	5.08352	1.79379e-05	0.0203327	Dnmt3a
1	177442721	177443221	0.433838	5.417	5.07716	1.82647e-05	0.0203327	Gm26801
1	177442721	177443221	0.433838	5.417	5.07716	1.82647e-05	0.0203327	Zbtb18
7	141047907	141048407	0.537939	4.84718	5.06963	1.86589e-05	0.0203327	Gm45299
13	30985626	30986126	-0.548735	4.09365	-5.0679	1.87506e-05	0.0203327	Gm5447
13	30985626	30986126	-0.548735	4.09365	-5.0679	1.87506e-05	0.0203327	Gm11371
10	121586322	121586822	0.399088	5.63549	5.0605	1.91488e-05	0.0203327	Tbk1
17	57030871	57031371	0.528852	5.75449	4.97486	2.44135e-05	0.0238501	Khsrp
2	26600295	26600795	0.755911	3.50073	4.95536	2.58013e-05	0.0238501	Egfl7
2	26600295	26600795	0.755911	3.50073	4.95536	2.58013e-05	0.0238501	Agpat2
16	32644056	32644556	0.415223	5.67574	4.92658	2.79948e-05	0.0238501	Tnk2
10	11281420	11281920	0.423473	5.75194	4.90985	2.93539e-05	0.0238501	4930432B10Rik
10	11281420	11281920	0.423473	5.75194	4.90985	2.93539e-05	0.0238501	Fbxo30
7	26300690	26301190	-2.09679	1.86455	-4.89789	3.03663e-05	0.0238501	Gm44964
7	26300690	26301190	-2.09679	1.86455	-4.89789	3.03663e-05	0.0238501	Cyp2a4
7	19824245	19824745	0.531067	3.85479	4.89367	3.07319e-05	0.0238501	Bcl3
11	105589950	105590450	0.36135	5.1793	4.86824	3.30271e-05	0.0238501	Tanc2
7	127777454	127777670	0.378729	6.33485	4.86196	3.362e-05	0.0238501	Setd1a
7	127777454	127777954	0.378729	6.33485	4.86196	3.362e-05	0.0238501	Setd1a
3	62506550	62507050	0.341065	5.05538	4.85822	3.39782e-05	0.0238501	Dhx36
9	69092234	69092734	-0.757273	2.65657	-4.83164	3.66353e-05	0.0238501	Rora
X	8132349	8132849	0.32099	4.51569	4.83036	3.67679e-05	0.0238501	Wdr13
5	89526801	89527301	-0.78017	2.43823	-4.83031	3.67734e-05	0.0238501	Npffr2
7	35214557	35215057	0.608271	4.31529	4.82029	3.78317e-05	0.0238501	Lrp3
7	35214557	35215057	0.608271	4.31529	4.82029	3.78317e-05	0.0238501	Gm24505
7	128611312	128611812	0.404711	5.41844	4.819	3.79695e-05	0.0238501	Inpp5f
10	128092756	128093256	0.385133	5.91006	4.81396	3.85151e-05	0.0238501	Baz2a
10	79983728	79983773	0.395476	5.24763	4.80713	3.92672e-05	0.0238501	Tmem259
10	79983728	79983776	0.395476	5.24763	4.80713	3.92672e-05	0.0238501	Tmem259
10	79983728	79983940	0.395476	5.24763	4.80713	3.92672e-05	0.0238501	Tmem259
10	79983728	79984228	0.395476	5.24763	4.80713	3.92672e-05	0.0238501	Gm26243
10	79983728	79984228	0.395476	5.24763	4.80713	3.92672e-05	0.0238501	Tmem259
10	79983728	79984228	0.395476	5.24763	4.80713	3.92672e-05	0.0238501	Cnn2
10	111508618	111509118	0.63087	3.65582	4.80048	4.00133e-05	0.0238501	Gm28592
10	111508618	111509118	0.63087	3.65582	4.80048	4.00133e-05	0.0238501	Phlda1
10	111508696	111509118	0.63087	3.65582	4.80048	4.00133e-05	0.0238501	4933440J02Rik
7	19094304	19094804	0.377987	6.36603	4.79435	4.07141e-05	0.0238501	Six5
7	127840860	127841360	0.498719	4.59726	4.79173	4.10165e-05	0.0238501	Stx4a
10	43479263	43479763	0.521249	5.48709	4.78075	4.23115e-05	0.0240309	Bend3
9	99436381	99436824	0.235803	5.33857	4.73688	4.79017e-05	0.0259936	Mras
9	99436324	99436824	0.235803	5.33857	4.73688	4.79017e-05	0.0259936	Mras
8	121950842	121951342	0.487975	5.52761	4.73616	4.79999e-05	0.0259936	Gm37497
8	121950842	121951342	0.487975	5.52761	4.73616	4.79999e-05	0.0259936	Banp
8	121950842	121951342	0.487975	5.52761	4.73616	4.79999e-05	0.0259936	Gm27011
11	30771799	30772299	0.466365	6.00174	4.72119	5.00739e-05	0.0259936	Psme4
7	144553190	144553690	0.39376	5.58918	4.72052	5.017e-05	0.0259936	Ppfia1
2	174330672	174331006	0.274797	6.62301	4.7141	5.10888e-05	0.0259936	Gnas
2	174330672	174331089	0.274797	6.62301	4.7141	5.10888e-05	0.0259936	Gnas
2	174330672	174331097	0.274797	6.62301	4.7141	5.10888e-05	0.0259936	Gnas
2	174330672	174331172	0.274797	6.62301	4.7141	5.10888e-05	0.0259936	Gnas
2	155473002	155473502	0.4086	6.29679	4.69863	5.33721e-05	0.0266011	Ncoa6
1	190928520	190929020	0.409796	5.6324	4.67098	5.77081e-05	0.0274917	Angel2
15	38077854	38078283	0.266745	6.1205	4.66158	5.92594e-05	0.0274917	Ubr5
15	38077783	38078283	0.266745	6.1205	4.66158	5.92594e-05	0.0274917	Ubr5
15	38077783	38078283	0.266745	6.1205	4.66158	5.92594e-05	0.0274917	Gm49312
3	151837077	151837577	-0.930277	3.6961	-4.66059	5.94266e-05	0.0274917	Ptgfr
3	151837077	151837505	-0.930277	3.6961	-4.66059	5.94266e-05	0.0274917	Gm43618
2	35109445	35109945	0.353048	5.36653	4.65919	5.96617e-05	0.0274917	Cntrl
18	75697233	75697733	0.376923	5.40402	4.63247	6.43356e-05	0.0283272	Ctif
15	73184716	73185216	0.488639	5.56334	4.6186	6.69043e-05	0.0283272	Ago2
2	58566721	58567221	0.480977	5.66676	4.6171	6.71874e-05	0.0283272	Acvr1
2	58566721	58567221	0.480977	5.66676	4.6171	6.71874e-05	0.0283272	Upp2
15	84121195	84121695	-1.40927	2.12732	-4.61317	6.79357e-05	0.0283272	Gm46526
15	84121195	84121695	-1.40927	2.12732	-4.61317	6.79357e-05	0.0283272	Pnpla5
3	138527406	138527421	0.573694	6.2599	4.61212	6.81387e-05	0.0283272	Mir1956
3	138527406	138527425	0.573694	6.2599	4.61212	6.81387e-05	0.0283272	Eif4e
3	138527406	138527906	0.573694	6.2599	4.61212	6.81387e-05	0.0283272	Eif4e
10	79682289	79682789	0.45926	5.8228	4.61058	6.84344e-05	0.0283272	Cdc34
4	151995597	151996097	0.316129	6.45854	4.5912	7.22795e-05	0.0289621	Phf13
18	24205705	24206205	0.951194	3.76913	4.58648	7.3248e-05	0.0289621	Galnt1
1	130462282	130462782	-0.436149	4.0854	-4.58447	7.36631e-05	0.0289621	Gm16083
1	130462282	130462782	-0.436149	4.0854	-4.58447	7.36631e-05	0.0289621	Cd55
11	20112363	20112863	0.351849	4.88278	4.57856	7.49015e-05	0.0289621	Actr2
17	6106923	6107423	0.441445	5.9745	4.57387	7.58979e-05	0.0289621	Tulp4
17	83215102	83215232	0.411693	5.69722	4.55759	7.94614e-05	0.0298555	Pkdcc
17	83214732	83215232	0.411693	5.69722	4.55759	7.94614e-05	0.0298555	Pkdcc
6	48048277	48048777	0.589807	4.23686	4.54632	8.20234e-05	0.0303511	Gm45738
6	48048277	48048777	0.589807	4.23686	4.54632	8.20234e-05	0.0303511	Zfp777
6	48048277	48048777	0.589807	4.23686	4.54632	8.20234e-05	0.0303511	Gm24563
19	45017435	45017935	0.320385	5.83216	4.53993	8.35147e-05	0.0303916	Lzts2
17	29416307	29416807	0.578906	3.75606	4.52902	8.61188e-05	0.0303916	Fgd2
17	29416307	29416807	0.578906	3.75606	4.52902	8.61188e-05	0.0303916	Pim1
18	70568263	70568763	0.434032	5.34847	4.5242	8.72946e-05	0.0303916	Mbd2
16	90934368	90934868	0.295837	5.25905	4.52328	8.75216e-05	0.0303916	Cfap298
16	90934368	90934868	0.295837	5.25905	4.52328	8.75216e-05	0.0303916	AC134560.2
8	84799311	84799811	0.40438	5.45781	4.51992	8.83549e-05	0.0303916	Nfix
8	84799344	84799811	0.40438	5.45781	4.51992	8.83549e-05	0.0303916	Nfix
7	4740116	4740616	0.238499	5.57451	4.5087	9.11892e-05	0.0305427	Kmt5c
17	35821626	35822126	-0.510421	5.11434	-4.50643	9.17723e-05	0.0305427	Flot1
17	35821626	35822126	-0.510421	5.11434	-4.50643	9.17723e-05	0.0305427	Ier3
14	120910999	120911499	0.591894	4.03225	4.50345	9.2546e-05	0.0305427	Ipo5
4	45798994	45799494	-0.497862	4.05791	-4.49615	9.44646e-05	0.0307602	Aldh1b1
3	36863148	36863648	0.297649	6.18508	4.48451	9.76089e-05	0.0307661	4932438A13Rik
17	29397769	29398269	0.617845	4.23566	4.48207	9.828e-05	0.0307661	Fgd2
17	29397769	29398269	0.617845	4.23566	4.48207	9.828e-05	0.0307661	Pim1
4	87881146	87881646	-1.248	2.78028	-4.48101	9.85745e-05	0.0307661	Mllt3
16	30388088	30388588	0.413578	6.14021	4.47423	0.000100471	0.0307661	Atp13a3
15	44746106	44746606	-1.58216	2.3393	-4.46857	0.000102082	0.0307661	Ebag9
15	44746106	44746606	-1.58216	2.3393	-4.46857	0.000102082	0.0307661	Sybu
5	120559859	120560359	0.542244	4.25599	4.46435	0.000103301	0.0307661	2510016D11Rik
5	120559859	120560359	0.542244	4.25599	4.46435	0.000103301	0.0307661	Tpcn1
11	95713119	95713619	0.382448	5.96781	4.45788	0.000105195	0.0307916	Zfp652
11	95713119	95713619	0.382448	5.96781	4.45788	0.000105195	0.0307916	Zfp652os
4	128727720	128728220	0.293775	5.4789	4.45548	0.000105908	0.0307916	Phc2
3	31095045	31095545	0.495188	6.19829	4.44382	0.000109436	0.0314429	Skil
11	16507695	16508195	0.316778	5.67864	4.41993	0.000117028	0.0323205	Sec61g
11	95824357	95824857	0.429093	4.90443	4.41967	0.000117113	0.0323205	Phospho1
11	22858708	22859208	0.296181	5.93659	4.4196	0.000117137	0.0323205	B3gnt2
11	22859101	22859208	0.296181	5.93659	4.4196	0.000117137	0.0323205	B3gnt2
11	22858708	22859208	0.296181	5.93659	4.4196	0.000117137	0.0323205	9130230N09Rik
5	115921761	115922261	-0.865568	2.80951	-4.41763	0.000117784	0.0323205	Cit
16	30069921	30070421	0.422147	5.07043	4.40311	0.000122683	0.0327282	Hes1
16	30069921	30070421	0.422147	5.07043	4.40311	0.000122683	0.0327282	CT030736.2
15	10714169	10714669	0.352122	6.0251	4.3964	0.000125013	0.0327282	Rai14
15	10714169	10714669	0.352122	6.0251	4.3964	0.000125013	0.0327282	4930556M19Rik
18	12741258	12741758	-0.754565	4.27081	-4.39457	0.000125659	0.0327282	Cabyr
5	52611053	52611553	-0.8592	2.50596	-4.39412	0.000125815	0.0327282	Gm5866
5	52611053	52611553	-0.8592	2.50596	-4.39412	0.000125815	0.0327282	8030423F21Rik
15	99717492	99717992	0.449385	5.10543	4.39368	0.000125971	0.0327282	Gpd1
15	73422485	73422985	0.383564	5.50328	4.38877	0.000127718	0.0328329	Ptk2
15	73422485	73422985	0.383564	5.50328	4.38877	0.000127718	0.0328329	Gm49066
10	81138040	81138540	0.322154	5.92036	4.3823	0.000130057	0.0329038	Zbtb7a
11	50225740	50225746	0.395412	5.88994	4.38057	0.000130688	0.0329038	Mgat4b
11	50225246	50225746	0.395412	5.88994	4.38057	0.000130688	0.0329038	Mgat4b
19	12795116	12795309	0.415111	6.13259	4.3769	0.00013204	0.032905	Zfp91
19	12795126	12795616	0.415111	6.13259	4.3769	0.00013204	0.032905	Zfp91
19	12795116	12795616	0.415111	6.13259	4.3769	0.00013204	0.032905	Lpxn
7	80688243	80688743	0.396004	6.00841	4.37179	0.000133943	0.0330419	Crtc3
4	43631331	43631831	0.427846	5.16646	4.36254	0.000137459	0.0333479	Gm25262
4	43631331	43631831	0.427846	5.16646	4.36254	0.000137459	0.0333479	Npr2
2	168741360	168741860	0.371181	4.8459	4.36061	0.000138207	0.0333479	Atp9a
2	168741375	168741860	0.371181	4.8459	4.36061	0.000138207	0.0333479	Atp9a
2	168741409	168741860	0.371181	4.8459	4.36061	0.000138207	0.0333479	Atp9a
15	99126687	99126916	0.271084	6.07621	4.35439	0.000140636	0.0333479	Spats2
15	99126687	99126921	0.271084	6.07621	4.35439	0.000140636	0.0333479	Spats2
15	99126687	99127187	0.271084	6.07621	4.35439	0.000140636	0.0333479	Spats2
17	34898463	34898963	0.446272	6.23739	4.35212	0.000141531	0.0333479	C2
17	34898463	34898963	0.446272	6.23739	4.35212	0.000141531	0.0333479	Ehmt2
15	85646063	85646563	0.345414	5.73007	4.34721	0.000143493	0.0333479	Gm49539
7	127815609	127816109	0.584542	3.80401	4.34438	0.000144632	0.0333479	Gm45204
7	127815609	127815924	0.584542	3.80401	4.34438	0.000144632	0.0333479	Stx1b
3	97227054	97227554	0.295816	5.46594	4.34006	0.000146393	0.0333479	Bcl9
3	97227330	97227554	0.295816	5.46594	4.34006	0.000146393	0.0333479	Bcl9
12	4593194	4593694	0.335423	5.79291	4.3378	0.000147323	0.0333479	Gm3625
12	4593194	4593694	0.335423	5.79291	4.3378	0.000147323	0.0333479	Itsn2
12	4593194	4593638	0.335423	5.79291	4.3378	0.000147323	0.0333479	Itsn2
8	122442849	122443349	0.523718	5.58874	4.33529	0.00014836	0.0333479	Mvd
4	141239524	141240024	0.339154	4.52681	4.33369	0.000149027	0.0333479	C630004L07Rik
4	141239524	141240024	0.339154	4.52681	4.33369	0.000149027	0.0333479	Arhgef19
5	123142129	123142629	0.313891	6.76349	4.32636	0.000152116	0.0333479	AI480526
5	123142129	123142629	0.313891	6.76349	4.32636	0.000152116	0.0333479	Setd1b
6	72899766	72900266	0.383499	5.65863	4.3256	0.000152438	0.0333479	Kcmf1
6	72899766	72900266	0.383499	5.65863	4.3256	0.000152438	0.0333479	D530018E20Rik
16	75766330	75766830	0.434386	4.37992	4.32342	0.000153372	0.0333479	Hspa13
19	8252031	8252531	-0.873519	6.01802	-4.31717	0.000156078	0.0333479	Slc22a29
19	8252031	8252531	-0.873519	6.01802	-4.31717	0.000156078	0.0333479	Slc22a30
9	31432612	31433112	-0.981779	2.61128	-4.31683	0.000156227	0.0333479	Nfrkb
9	31432612	31433112	-0.981779	2.61128	-4.31683	0.000156227	0.0333479	Gm8162
2	6872041	6872541	0.642681	4.09386	4.31499	0.000157031	0.0333479	Celf2
4	150743552	150744052	0.702332	3.23783	4.30522	0.000161379	0.033396	Gm16079
4	150743552	150744052	0.702332	3.23783	4.30522	0.000161379	0.033396	Gm13049
3	89090276	89090776	0.394615	5.61441	4.30502	0.000161472	0.033396	Rusc1
18	10325131	10325631	-0.749048	5.15705	-4.30124	0.000163186	0.033396	Greb1l
16	30013201	30013701	0.523792	3.66872	4.30077	0.0001634	0.033396	4632428C04Rik
16	30013201	30013701	0.523792	3.66872	4.30077	0.0001634	0.033396	CT030736.1
5	124445838	124446338	0.331697	6.08352	4.29184	0.000167529	0.033396	Kmt5a
5	124446171	124446338	0.331697	6.08352	4.29184	0.000167529	0.033396	Kmt5a
19	47579512	47580012	0.583395	4.77332	4.29124	0.000167813	0.033396	Slk
1	132333690	132334190	0.593444	3.7165	4.29036	0.000168222	0.033396	Nuak2
1	132333690	132334190	0.593444	3.7165	4.29036	0.000168222	0.033396	F730311O21Rik
1	74332556	74333056	0.42206	4.81792	4.28833	0.000169183	0.033396	Pnkd
6	127330363	127330863	-0.646512	4.5777	-4.27843	0.000173926	0.033396	Gm42458
6	127330857	127330863	-0.646512	4.5777	-4.27843	0.000173926	0.033396	Gm43631
19	33589540	33590040	-0.707117	3.33595	-4.27795	0.000174161	0.033396	Lipo3
12	114378679	114379179	-0.517347	4.33242	-4.27633	0.000174951	0.033396	Ighv12-3
12	114378679	114379179	-0.517347	4.33242	-4.27633	0.000174951	0.033396	Ighv6-3
17	47629698	47630198	0.365146	5.56912	4.27417	0.000176009	0.033396	Usp49
4	129820472	129820972	0.26846	5.88376	4.2734	0.000176385	0.033396	Ptp4a2
17	33916073	33916573	0.31058	5.87696	4.2728	0.000176684	0.033396	Tapbp
17	33916073	33916573	0.31058	5.87696	4.2728	0.000176684	0.033396	Zbtb22
2	148677660	148678160	-0.669377	3.49591	-4.2706	0.000177769	0.033396	Gzf1
17	28350283	28350783	0.297325	6.00526	4.26036	0.000182925	0.0339465	Tead3
9	114926055	114926555	-0.780225	2.46446	-4.24798	0.000189355	0.0339465	Gpd1l
11	69996624	69997124	0.283	7.29623	4.24638	0.000190201	0.0339465	Dvl2
11	69996624	69996777	0.283	7.29623	4.24638	0.000190201	0.0339465	Phf23
11	69996624	69996876	0.283	7.29623	4.24638	0.000190201	0.0339465	Phf23
11	69996624	69996994	0.283	7.29623	4.24638	0.000190201	0.0339465	Phf23
11	69996624	69997124	0.283	7.29623	4.24638	0.000190201	0.0339465	Phf23
14	34354931	34355431	0.75262	4.67071	4.24506	0.000190905	0.0339465	Fam25c
3	108284307	108284807	0.361637	5.20615	4.24473	0.000191081	0.0339465	Gm12523
3	108284307	108284807	0.361637	5.20615	4.24473	0.000191081	0.0339465	Sort1
3	108284307	108284807	0.361637	5.20615	4.24473	0.000191081	0.0339465	Gm43099
9	108048949	108049449	0.38988	4.81036	4.24389	0.000191527	0.0339465	Gmppb
9	108048949	108049449	0.38988	4.81036	4.24389	0.000191527	0.0339465	Gm20529
9	108048949	108049449	0.38988	4.81036	4.24389	0.000191527	0.0339465	Amigo3
1	179668259	179668759	-0.364738	5.13536	-4.24244	0.000192307	0.0339465	Sccpdh
11	16951359	16951859	-0.531336	4.04715	-4.24182	0.000192637	0.0339465	Eldr
11	16951359	16951859	-0.531336	4.04715	-4.24182	0.000192637	0.0339465	Fbxo48
10	62601838	62602338	0.353502	5.07405	4.24076	0.00019321	0.0339465	Ddx21
10	62601838	62602338	0.353502	5.07405	4.24076	0.00019321	0.0339465	Gm47257
17	56218285	56218785	0.379341	5.8754	4.23373	0.000197033	0.0343498	Dpp9
17	56124164	56124664	0.70399	5.81744	4.2314	0.000198318	0.0343498	Lrg1
11	94328074	94328574	0.365125	5.7472	4.22386	0.00020253	0.0348324	Ankrd40
11	94328453	94328574	0.365125	5.7472	4.22386	0.00020253	0.0348324	Ankrd40
18	60747872	60748372	0.333043	6.16814	4.21711	0.000206375	0.0352454	Rps14
18	60747872	60748372	0.333043	6.16814	4.21711	0.000206375	0.0352454	Ndst1
6	50261389	50261889	-0.351264	4.32981	-4.20747	0.00021199	0.0355269	Gsdme
15	100402821	100403321	0.90319	3.71604	4.20738	0.000212043	0.0355269	Slc11a2
7	34654211	34654711	0.615041	5.89237	4.20534	0.000213256	0.0355269	Kctd15
7	34654509	34654711	0.615041	5.89237	4.20534	0.000213256	0.0355269	Kctd15
11	115420165	115420665	0.335791	5.81865	4.20435	0.000213842	0.0355269	Atp5h
11	115420165	115420665	0.335791	5.81865	4.20435	0.000213842	0.0355269	Kctd2
8	85037243	85037743	0.24468	6.38543	4.19669	0.00021845	0.0360473	Tnpo2
8	106892985	106893485	0.256057	6.39697	4.1892	0.000223052	0.0362169	Chtf8
8	106892985	106893485	0.256057	6.39697	4.1892	0.000223052	0.0362169	Utp4
X	7573817	7574317	0.28657	4.89676	4.18808	0.000223753	0.0362169	Ppp1r3f
X	7573817	7574317	0.28657	4.89676	4.18808	0.000223753	0.0362169	Flicr
11	95210631	95211131	-0.659472	3.36954	-4.1878	0.000223927	0.0362169	Gm11515
11	95210631	95211131	-0.659472	3.36954	-4.1878	0.000223927	0.0362169	Gm11514
13	97439255	97439755	-0.995384	3.19739	-4.18205	0.00022754	0.0364252	Gm8756
13	97439255	97439755	-0.995384	3.19739	-4.18205	0.00022754	0.0364252	Lncenc1
11	75733133	75733633	0.248857	6.69796	4.18101	0.000228198	0.0364252	Ywhae
19	6921051	6921551	0.350494	5.8092	4.17317	0.00023323	0.0367228	Esrra
5	20881774	20882274	0.483583	4.32765	4.17298	0.00023335	0.0367228	Phtf2
5	20881774	20882274	0.483583	4.32765	4.17298	0.00023335	0.0367228	Tmem60
6	115539009	115539509	-0.774248	3.20096	-4.17041	0.000235023	0.0367228	Gm36355
9	110245482	110245982	0.371383	4.50862	4.1688	0.000236077	0.0367228	Cspg5
15	76656259	76656759	0.378866	5.47211	4.1647	0.000238787	0.0368333	Cyhr1
15	76656259	76656759	0.378866	5.47211	4.1647	0.000238787	0.0368333	Kifc2
17	6655036	6655536	-0.602507	4.72988	-4.16317	0.000239804	0.0368333	Dynlt1f
17	6655036	6655536	-0.602507	4.72988	-4.16317	0.000239804	0.0368333	Sytl3
10	86295927	86296427	-0.496608	2.81543	-4.15593	0.000244675	0.0371207	Timp3
8	26977445	26977945	0.267976	6.33155	4.15588	0.000244715	0.0371207	Zfp703
2	106693440	106693940	0.558182	4.94994	4.15308	0.000246626	0.0371796	Mpped2
1	88268716	88269216	-0.684256	3.54899	-4.14307	0.000253576	0.0379929	Hjurp
14	70659087	70659587	-0.745026	3.33717	-4.13844	0.000256859	0.0382287	Npm2
3	138143766	138144266	0.377487	4.71914	4.13645	0.000258281	0.0382287	Mttp
3	138143766	138144266	0.377487	4.71914	4.13645	0.000258281	0.0382287	Trmt10a
3	138143968	138144266	0.377487	4.71914	4.13645	0.000258281	0.0382287	Mttp
5	73491264	73491764	0.304018	6.51592	4.12574	0.000266073	0.0389849	Dcun1d4
4	118429558	118430058	0.484656	4.42188	4.12505	0.000266582	0.0389849	Elovl1
X	153723505	153724005	-0.765918	3.17313	-4.12111	0.000269515	0.0391792	Nbdy
X	153723505	153724005	-0.765918	3.17313	-4.12111	0.000269515	0.0391792	Gm45022
10	81290759	81290769	0.470391	4.73768	4.11574	0.000273564	0.0392967	Tjp3
10	81290759	81290781	0.470391	4.73768	4.11574	0.000273564	0.0392967	Tjp3
10	81290759	81291259	0.470391	4.73768	4.11574	0.000273564	0.0392967	Tjp3
10	81290759	81291259	0.470391	4.73768	4.11574	0.000273564	0.0392967	Pip5k1c
8	123709993	123710493	-0.797953	3.07058	-4.11427	0.000274677	0.0392967	Rhou
8	123709993	123710493	-0.797953	3.07058	-4.11427	0.000274677	0.0392967	6030466F02Rik
5	99978059	99978559	0.275173	6.39749	4.11288	0.000275738	0.0392967	Hnrnpd
5	99978059	99978559	0.275173	6.39749	4.11288	0.000275738	0.0392967	Gm17092
5	99978059	99978559	0.275173	6.39749	4.11288	0.000275738	0.0392967	4930524J08Rik
9	36767161	36767661	0.305303	5.66291	4.1086	0.000279031	0.0392967	Stt3a
9	36767161	36767661	0.305303	5.66291	4.1086	0.000279031	0.0392967	Gm26787
6	58640424	58640924	0.349595	5.14478	4.10647	0.000280684	0.0392967	Abcg2
3	152395763	152396263	0.43575	5.21747	4.10495	0.000281874	0.0392967	Zzz3
3	152395763	152396263	0.43575	5.21747	4.10495	0.000281874	0.0392967	Gm43857
14	120477924	120478424	0.41653	4.45727	4.10428	0.000282394	0.0392967	Rap2a
5	139344656	139345156	0.309602	5.92077	4.10326	0.000283196	0.0392967	Cox19
9	118926049	118926549	0.353072	5.84181	4.10059	0.000285299	0.0393627	Gm2415
9	118926049	118926549	0.353072	5.84181	4.10059	0.000285299	0.0393627	Ctdspl
11	61342535	61343035	-0.653847	3.01401	-4.09846	0.00028699	0.0393627	Slc47a2
8	94186436	94186936	-0.625527	3.64578	-4.095	0.000289755	0.0393627	Gm39228
8	94186436	94186936	-0.625527	3.64578	-4.095	0.000289755	0.0393627	Nup93
6	83115599	83116099	0.39623	5.55535	4.09454	0.000290119	0.0393627	Mogs
10	80399020	80399520	0.309022	5.83053	4.09175	0.000292377	0.0394499	Mbd3
11	83964419	83964919	0.574203	4.76169	4.08901	0.000294604	0.0395319	Synrg
7	26307776	26308169	-3.26794	2.75472	-4.08088	0.000301314	0.0402114	Cyp2a4
7	26307776	26308276	-3.26794	2.75472	-4.08088	0.000301314	0.0402114	Gm42375
15	101077992	101078492	0.388788	6.45317	4.07249	0.000308391	0.0409321	Fignl2
19	7205890	7206390	0.295198	5.11937	4.06632	0.000313706	0.0414126	Otub1
X	9747680	9748180	-1.12287	3.18105	-4.06382	0.000315884	0.0414759	Dynlt3
X	9747680	9748180	-1.12287	3.18105	-4.06382	0.000315884	0.0414759	Hypm
10	81559782	81560282	0.302484	7.00195	4.05997	0.000319264	0.0416955	Aes
10	81560262	81560282	0.302484	7.00195	4.05997	0.000319264	0.0416955	Aes
13	93304062	93304562	0.348446	5.84745	4.05708	0.00032183	0.0418071	Homer1
10	5805814	5806314	0.342335	4.38307	4.04941	0.00032873	0.0418659	Fbxo5
9	65827110	65827610	0.340109	6.50072	4.04853	0.000329524	0.0418659	Zfp609
16	32078885	32079385	0.25673	5.76407	4.0459	0.000331928	0.0418659	Pak2
8	72492048	72492548	0.43287	5.38801	4.04156	0.000335934	0.0418659	Slc35e1
8	72492048	72492548	0.43287	5.38801	4.04156	0.000335934	0.0418659	Gm17435
13	51911530	51912030	0.723391	2.52807	4.0414	0.000336089	0.0418659	Gadd45g
13	51911530	51912030	0.723391	2.52807	4.0414	0.000336089	0.0418659	Gm26651
6	87590317	87590817	-0.405047	3.92344	-4.03851	0.000338778	0.0418659	Prokr1
4	126967549	126968049	0.304501	6.37984	4.0371	0.000340103	0.0418659	Zmym4
10	62230782	62231282	-0.548876	4.81558	-4.0356	0.00034152	0.0418659	Tspan15
11	69415756	69416256	0.306094	6.3039	4.03529	0.000341804	0.0418659	Kdm6b
12	4476490	4476990	0.355683	5.55214	4.03389	0.000343135	0.0418659	Ncoa1
3	9250422	9250922	0.566776	5.52537	4.03158	0.00034533	0.0418659	Zbtb10
2	3749192	3749692	-0.751124	2.48187	-4.02862	0.000348162	0.0418659	Fam107b
2	3749192	3749692	-0.751124	2.48187	-4.02862	0.000348162	0.0418659	Gm13185
1	87213933	87214433	0.329989	5.73673	4.0254	0.000351278	0.0418659	Eif4e2
4	116220860	116221360	0.362652	5.07675	4.02538	0.000351296	0.0418659	Pik3r3
10	128459024	128459524	0.459758	5.09236	4.0246	0.00035205	0.0418659	Smarcc2
10	128459024	128459524	0.459758	5.09236	4.0246	0.00035205	0.0418659	Mir8105
9	66974969	66975469	0.277253	5.68603	4.02396	0.000352676	0.0418659	Lactb
12	87407819	87408319	-0.855685	2.47693	-4.02374	0.000352884	0.0418659	Gm48873
12	87407819	87408319	-0.855685	2.47693	-4.02374	0.000352884	0.0418659	Gm8557
5	76304077	76304577	0.397367	6.73801	4.02332	0.000353295	0.0418659	Clock
5	76304077	76304577	0.397367	6.73801	4.02332	0.000353295	0.0418659	Gm7467
5	76304077	76304577	0.397367	6.73801	4.02332	0.000353295	0.0418659	Gm43658
9	75409577	75410077	0.365608	5.57618	4.02173	0.000354854	0.0418659	Mapk6
9	75409577	75410077	0.365608	5.57618	4.02173	0.000354854	0.0418659	4933433G15Rik
17	28801128	28801628	0.344932	6.17045	4.01682	0.000359694	0.042233	Brpf3
17	28801128	28801628	0.344932	6.17045	4.01682	0.000359694	0.042233	AC140278.1
13	67375281	67375781	-0.457662	4.42572	-4.01349	0.000363017	0.0424191	Gm28041
13	67375281	67375781	-0.457662	4.42572	-4.01349	0.000363017	0.0424191	Zfp456
14	31206237	31206737	0.262875	6.69843	4.01147	0.000365046	0.0424531	Nisch
14	31206237	31206737	0.262875	6.69843	4.01147	0.000365046	0.0424531	Tnnc1
14	115041786	115042286	0.478401	5.08974	4.00881	0.000367737	0.0425632	Mir17
14	115041786	115042286	0.478401	5.08974	4.00881	0.000367737	0.0425632	Mir18
14	115041786	115042286	0.478401	5.08974	4.00881	0.000367737	0.0425632	Mir19a
14	115041786	115042286	0.478401	5.08974	4.00881	0.000367737	0.0425632	Mir20a
14	115041786	115042286	0.478401	5.08974	4.00881	0.000367737	0.0425632	Mir19b-1
14	115041786	115042286	0.478401	5.08974	4.00881	0.000367737	0.0425632	Mir17hg
14	115041786	115042286	0.478401	5.08974	4.00881	0.000367737	0.0425632	Mir92-1
18	23884470	23884970	-0.952725	2.4673	-4.0071	0.000369478	0.0425632	Gm23207
18	23884470	23884970	-0.952725	2.4673	-4.0071	0.000369478	0.0425632	Zfp397
2	158409972	158410472	0.268763	6.01999	3.99728	0.000379615	0.0433279	Gm14202
2	158409972	158410472	0.268763	6.01999	3.99728	0.000379615	0.0433279	Ralgapb
7	45538075	45538575	0.323198	4.48536	3.9964	0.000380539	0.0433279	Plekha4
11	107131775	107132275	0.380393	5.89099	3.99554	0.000381439	0.0433279	Bptf
16	35983327	35983827	0.351448	5.65087	3.99158	0.000385631	0.0434001	Gm15564
16	35983327	35983827	0.351448	5.65087	3.99158	0.000385631	0.0434001	Kpna1
7	19749005	19749505	0.345352	5.8637	3.99118	0.000386058	0.0434001	Nectin2
7	19749483	19749505	0.345352	5.8637	3.99118	0.000386058	0.0434001	Nectin2
9	40782179	40782461	-0.843605	3.15098	-3.98991	0.000387406	0.0434001	Clmp
9	40782179	40782679	-0.843605	3.15098	-3.98991	0.000387406	0.0434001	Gm16096
7	145040867	145041367	-0.930262	2.87408	-3.9873	0.000390208	0.0435145	Ccnd1
7	145040867	145041367	-0.930262	2.87408	-3.9873	0.000390208	0.0435145	Gm45181
16	44724154	44724654	0.28908	5.50734	3.98538	0.000392275	0.0435461	Nepro
15	99474243	99474743	-0.304276	5.55189	-3.98245	0.000395451	0.0437	Bcdin3d
19	54045054	54045554	-0.76745	3.71778	-3.98059	0.000397486	0.0437271	Adra2a
16	91729688	91730188	0.338152	5.84353	3.97251	0.000406431	0.0438996	Cryzl1
16	91729688	91730188	0.338152	5.84353	3.97251	0.000406431	0.0438996	Itsn1
4	11191623	11192123	0.210751	5.23204	3.97106	0.000408056	0.0438996	Ccne2
14	18893262	18893762	0.41595	4.66518	3.96929	0.00041005	0.0438996	Ube2e2
14	18893262	18893393	0.41595	4.66518	3.96929	0.00041005	0.0438996	Ube2e2
14	18893262	18893441	0.41595	4.66518	3.96929	0.00041005	0.0438996	Ube2e2
14	18893262	18893449	0.41595	4.66518	3.96929	0.00041005	0.0438996	Ube2e2
14	18893267	18893762	0.41595	4.66518	3.96929	0.00041005	0.0438996	Ube2e2
14	18893262	18893297	0.41595	4.66518	3.96929	0.00041005	0.0438996	Ube2e2
5	24596603	24597103	-0.534547	3.51396	-3.9688	0.000410605	0.0438996	Smarcd3
3	89390784	89391284	0.43096	5.51782	3.96541	0.000414452	0.0438996	Zbtb7b
3	89390784	89391284	0.43096	5.51782	3.96541	0.000414452	0.0438996	Gm15417
3	89391069	89391284	0.43096	5.51782	3.96541	0.000414452	0.0438996	Zbtb7b
3	89390996	89391284	0.43096	5.51782	3.96541	0.000414452	0.0438996	Gm15417
11	79339734	79340234	0.235179	7.04907	3.96381	0.000416289	0.0438996	Nf1
17	27856543	27857043	0.260542	5.94046	3.96221	0.000418118	0.0438996	Uhrf1bp1
14	41151486	41151986	0.646467	4.13911	3.96205	0.000418303	0.0438996	Mbl1
11	97187414	97187914	0.317599	6.16761	3.96204	0.000418316	0.0438996	Kpnb1
14	8098218	8098718	0.487587	4.75223	3.96097	0.000419549	0.0438996	Pxk
2	153649544	153650044	0.24559	5.79242	3.9598	0.000420909	0.0438996	Dnmt3bos
2	153649544	153650044	0.24559	5.79242	3.9598	0.000420909	0.0438996	Dnmt3b
3	98941136	98941636	-1.36955	2.2783	-3.95913	0.000421681	0.0438996	5730437C11Rik
6	87042921	87043421	0.24355	6.14959	3.95823	0.000422724	0.0438996	Gfpt1
8	69183760	69184260	-0.332709	4.39678	-3.95558	0.000425821	0.0438996	Lzts1
11	49609649	49610149	-0.891989	4.53967	-3.95541	0.000426018	0.0438996	Flt4
5	8660132	8660632	-0.41161	4.48689	-3.94905	0.000433538	0.0443057	Abcb1a
9	20868819	20869319	0.281607	6.35274	3.94901	0.000433587	0.0443057	A230050P20Rik
16	4756749	4757249	0.423773	4.51208	3.94444	0.000439065	0.0445316	Hmox2
5	129942172	129942672	0.309707	5.62291	3.94012	0.000444309	0.0445316	Vkorc1l1
5	129942172	129942672	0.309707	5.62291	3.94012	0.000444309	0.0445316	Gm42986
3	105800747	105801247	0.292949	5.86645	3.93778	0.000447177	0.0445316	Rap1a
17	88597567	88598067	0.343697	5.44706	3.93691	0.00044825	0.0445316	Ston1
11	78261718	78262218	0.283186	6.00363	3.93611	0.000449241	0.0445316	2610507B11Rik
6	7844753	7845253	0.326681	5.18584	3.93607	0.000449286	0.0445316	C1galt1
2	155629275	155629775	0.345176	4.09288	3.93546	0.000450037	0.0445316	Myh7b
14	63860241	63860741	0.285653	4.89677	3.93518	0.000450385	0.0445316	Pinx1
11	23306464	23306964	0.376357	6.09718	3.92926	0.000457766	0.0449478	Usp34
15	44457395	44457895	-0.61883	3.31291	-3.92749	0.000460004	0.0449478	Pkhd1l1
1	137900066	137900566	-0.699666	2.51867	-3.9274	0.000460116	0.0449478	Gm4258
1	137900066	137900566	-0.699666	2.51867	-3.9274	0.000460116	0.0449478	Gm37298
10	39731543	39732043	0.275684	5.82318	3.92348	0.000465089	0.0451677	E130307A14Rik
10	39731543	39732043	0.275684	5.82318	3.92348	0.000465089	0.0451677	Rev3l
4	148119608	148120108	-1.10243	2.64697	-3.92239	0.000466493	0.0451677	Agtrap
4	148119608	148120108	-1.10243	2.64697	-3.92239	0.000466493	0.0451677	Mad2l2
14	34350882	34351382	0.769628	3.14457	3.92128	0.000467915	0.0451677	Fam25c
14	34350882	34351382	0.769628	3.14457	3.92128	0.000467915	0.0451677	Gm3219
12	54985771	54986271	0.322358	6.05446	3.91565	0.000475196	0.0453915	Baz1a
12	54985771	54986271	0.322358	6.05446	3.91565	0.000475196	0.0453915	Gm20403
15	36608293	36608793	0.311023	6.3907	3.91408	0.000477248	0.0453915	Pabpc1
15	36608668	36608793	0.311023	6.3907	3.91408	0.000477248	0.0453915	Pabpc1
4	150871922	150872422	-0.61697	2.97708	-3.91329	0.000478293	0.0453915	Errfi1
4	150871922	150872422	-0.61697	2.97708	-3.91329	0.000478293	0.0453915	Park7
18	37751558	37752058	-0.530069	3.75074	-3.91199	0.000479995	0.0453915	Pcdhga11
18	37751558	37752058	-0.530069	3.75074	-3.91199	0.000479995	0.0453915	Pcdhgb7
10	128368594	128369094	0.413863	5.19095	3.91173	0.00048034	0.0453915	Coq10a
4	150855071	150855571	-0.219759	6.11048	-3.91019	0.000482381	0.0453915	1700045H11Rik
4	150855071	150855571	-0.219759	6.11048	-3.91019	0.000482381	0.0453915	Errfi1
9	88481796	88482296	0.297892	6.30385	3.90953	0.000483244	0.0453915	Syncrip
17	83351183	83351683	0.276729	6.42634	3.90543	0.000488721	0.04573	Eml4
5	137510543	137511043	0.26152	6.68041	3.90343	0.000491406	0.0457635	Gm8066
10	128645425	128645925	0.588852	4.71056	3.89783	0.000499009	0.0457635	Gm26876
10	128645425	128645925	0.588852	4.71056	3.89783	0.000499009	0.0457635	Ikzf4
16	85549966	85550466	-0.486619	3.37566	-3.89552	0.000502182	0.0457635	Cyyr1
1	134063196	134063696	-0.561866	4.75558	-3.89508	0.000502778	0.0457635	Fmod
1	134063196	134063696	-0.561866	4.75558	-3.89508	0.000502778	0.0457635	Btg2
17	73804914	73805414	-0.495161	4.28957	-3.89388	0.000504446	0.0457635	Ehd3
17	73804914	73805134	-0.495161	4.28957	-3.89388	0.000504446	0.0457635	Ehd3
9	21368184	21368403	0.242066	5.7354	3.89355	0.000504893	0.0457635	Gm36198
9	21367903	21368403	0.242066	5.7354	3.89355	0.000504893	0.0457635	Ilf3
18	76241719	76242219	0.56002	4.55211	3.89291	0.00050578	0.0457635	Smad2
3	52104935	52105435	0.326109	4.94909	3.89172	0.000507437	0.0457635	Maml3
14	34357516	34358016	0.562279	3.12253	3.89127	0.000508061	0.0457635	Fam25c
17	46383887	46384387	0.298715	6.07731	3.88907	0.000511129	0.0457635	Zfp318
14	21499975	21500475	0.299253	6.02634	3.88902	0.000511211	0.0457635	Kat6b
1	91413997	91414497	0.450417	4.62894	3.88876	0.000511565	0.0457635	Hes6
11	115435763	115436263	-0.495335	4.03184	-3.88337	0.000519178	0.0458966	Trim80
5	122131850	122132350	-0.452651	3.93901	-3.88312	0.000519531	0.0458966	Ccdc63
7	67372397	67372897	0.338095	6.03345	3.88105	0.000522483	0.0458966	Mef2a
7	67372397	67372897	0.338095	6.03345	3.88105	0.000522483	0.0458966	Gm44668
2	32450963	32451463	0.303346	5.5339	3.88051	0.000523259	0.0458966	Slc25a25
2	32450963	32451457	0.303346	5.5339	3.88051	0.000523259	0.0458966	Naif1
19	53945002	53945502	0.398745	5.72133	3.87909	0.000525298	0.0458966	Bbip1
19	53945002	53945306	0.398745	5.72133	3.87909	0.000525298	0.0458966	Shoc2
19	53945002	53945502	0.398745	5.72133	3.87909	0.000525298	0.0458966	Shoc2
7	120102324	120102824	-0.456501	4.55244	-3.87901	0.000525418	0.0458966	Tmem159
7	120102324	120102824	-0.456501	4.55244	-3.87901	0.000525418	0.0458966	4930560O18Rik
10	43901280	43901780	0.269744	4.97576	3.8739	0.000532822	0.0458966	Qrsl1
10	43901280	43901780	0.269744	4.97576	3.8739	0.000532822	0.0458966	Rtn4ip1
17	43801813	43802313	-1.02984	4.29643	-3.87365	0.00053319	0.0458966	Rcan2
6	83058338	83058686	-0.888903	3.7788	-3.87294	0.000534228	0.0458966	Htra2
6	83058338	83058837	-0.888903	3.7788	-3.87294	0.000534228	0.0458966	Htra2
6	83058338	83058838	-0.888903	3.7788	-3.87294	0.000534228	0.0458966	Htra2
6	83058338	83058838	-0.888903	3.7788	-3.87294	0.000534228	0.0458966	Dqx1
8	120437750	120438250	0.694738	3.77054	3.872	0.0005356	0.0458966	Gse1
8	120437750	120438250	0.694738	3.77054	3.872	0.0005356	0.0458966	Gm22715
1	171195788	171196288	-0.479256	3.95305	-3.87079	0.00053738	0.0458966	Pcp4l1
9	35165993	35166493	0.805559	2.34994	3.87018	0.000538276	0.0458966	Dcps
9	35165993	35166493	0.805559	2.34994	3.87018	0.000538276	0.0458966	Gm24262
4	107253006	107253506	0.277929	6.21792	3.86646	0.000543777	0.0458966	Lrrc42
4	107253006	107253506	0.277929	6.21792	3.86646	0.000543777	0.0458966	Hspb11
6	50110332	50110832	0.446782	5.15399	3.86589	0.000544638	0.0458966	Mpp6
17	35320530	35321030	-0.60707	4.89777	-3.86537	0.000545409	0.0458966	H2-Q1
3	142560499	142560999	-0.548172	2.95988	-3.8647	0.000546408	0.0458966	Gbp3
8	122611574	122612074	0.297222	5.00478	3.86424	0.000547094	0.0458966	Galns
8	122611574	122612074	0.297222	5.00478	3.86424	0.000547094	0.0458966	Trappc2l
9	32696121	32696621	-0.286744	5.32483	-3.86401	0.000547448	0.0458966	Ets1
7	30357743	30358243	0.679569	4.29205	3.86313	0.000548759	0.0458966	4930479H17Rik
7	30357743	30358243	0.679569	4.29205	3.86313	0.000548759	0.0458966	Gm25259
9	66592283	66592783	0.332507	6.30113	3.85807	0.000556409	0.0463776	Usp3
16	81200313	81200813	0.414662	3.80466	3.85502	0.00056107	0.046397	Ncam2
16	10374408	10374908	-0.685325	2.72157	-3.85484	0.000561349	0.046397	Gm1600
16	10374408	10374908	-0.685325	2.72157	-3.85484	0.000561349	0.046397	Tekt5
19	53850316	53850816	-0.802475	2.39814	-3.85419	0.000562342	0.046397	Rbm20
19	53850316	53850816	-0.802475	2.39814	-3.85419	0.000562342	0.046397	Pdcd4
11	115464403	115464903	-1.14759	2.39987	-3.85194	0.000565808	0.0464149	Gm11695
11	115464403	115464800	-1.14759	2.39987	-3.85194	0.000565808	0.0464149	Slc16a5
11	115464403	115464815	-1.14759	2.39987	-3.85194	0.000565808	0.0464149	Slc16a5
11	115464403	115464818	-1.14759	2.39987	-3.85194	0.000565808	0.0464149	Slc16a5
11	115464403	115464824	-1.14759	2.39987	-3.85194	0.000565808	0.0464149	Slc16a5
11	115464403	115464903	-1.14759	2.39987	-3.85194	0.000565808	0.0464149	Slc16a5
17	15053863	15054059	-0.536308	3.84696	-3.84871	0.000570837	0.0464149	Ermard
17	15053863	15054363	-0.536308	3.84696	-3.84871	0.000570837	0.0464149	Ermard
1	119328944	119329444	-1.06149	2.4818	-3.84857	0.000571054	0.0464149	Gm29455
1	119328944	119329444	-1.06149	2.4818	-3.84857	0.000571054	0.0464149	Gm29456
2	121354921	121355421	0.235259	5.99844	3.84825	0.00057155	0.0464149	Ppip5k1
2	121354921	121355421	0.235259	5.99844	3.84825	0.00057155	0.0464149	Ckmt1
4	57137637	57138137	0.533053	3.09646	3.84792	0.000572062	0.0464149	Epb41l4b
4	47353194	47353694	0.271818	5.79263	3.8441	0.000578077	0.0465098	Tgfbr1
6	18030339	18030839	-0.521855	2.88746	-3.84373	0.000578653	0.0465098	Wnt2
19	46056513	46057013	0.466406	5.27586	3.84355	0.000578945	0.0465098	Pprc1
2	28465914	28466414	-0.627498	3.32659	-3.83828	0.00058734	0.0470296	1700007K13Rik
2	28465914	28466414	-0.627498	3.32659	-3.83828	0.00058734	0.0470296	Mrps2
13	44730473	44730535	0.440003	4.93508	3.83259	0.000596535	0.0472785	Jarid2
13	44730473	44730795	0.440003	4.93508	3.83259	0.000596535	0.0472785	Jarid2
13	44730473	44730973	0.440003	4.93508	3.83259	0.000596535	0.0472785	Jarid2
13	44730473	44730474	0.440003	4.93508	3.83259	0.000596535	0.0472785	Jarid2
7	126673904	126674404	-0.74943	2.85547	-3.8322	0.000597163	0.0472785	Sgf29
7	126673904	126674404	-0.74943	2.85547	-3.8322	0.000597163	0.0472785	Sult1a1
5	137293931	137294431	0.31953	5.60154	3.83137	0.000598528	0.0472785	Mir8116
5	137293931	137294431	0.31953	5.60154	3.83137	0.000598528	0.0472785	Ufsp1
12	111039400	111039900	0.407393	5.40159	3.83123	0.000598752	0.0472785	Rcor1
11	62281503	62282003	0.312413	5.17419	3.83039	0.000600128	0.0472785	Ttc19
11	62281503	62282003	0.312413	5.17419	3.83039	0.000600128	0.0472785	Zswim7
5	31201870	31202370	0.295625	5.46253	3.82481	0.000609345	0.0476934	Zfp513
2	152737704	152738204	-0.787897	4.0142	-3.82402	0.000610659	0.0476934	Id1
2	152737704	152738204	-0.787897	4.0142	-3.82402	0.000610659	0.0476934	Gm14162
15	100467757	100468257	0.491042	3.45924	3.82366	0.000611254	0.0476934	Letmd1
15	100467757	100468257	0.491042	3.45924	3.82366	0.000611254	0.0476934	5330439K02Rik
9	121857100	121857600	0.304103	5.90557	3.81886	0.00061932	0.0480213	Higd1a
9	121857100	121857600	0.304103	5.90557	3.81886	0.00061932	0.0480213	Gm47112
9	121857362	121857600	0.304103	5.90557	3.81886	0.00061932	0.0480213	Higd1a
8	83973070	83973570	0.239292	6.2213	3.81646	0.000623379	0.0480213	Prkaca
15	27630150	27630650	0.419058	5.34485	3.81557	0.000624897	0.0480213	Otulin
11	115462465	115462965	-0.875656	4.79466	-3.81514	0.000625628	0.0480213	Gm11695
11	115462465	115462965	-0.875656	4.79466	-3.81514	0.000625628	0.0480213	Slc16a5
11	53762590	53762654	-0.45438	3.33241	-3.81461	0.000626538	0.0480213	Gm12213
11	53762590	53763090	-0.45438	3.33241	-3.81461	0.000626538	0.0480213	Mir7671
15	100111995	100112495	-0.881775	2.53285	-3.81382	0.000627879	0.0480213	4930478M13Rik
10	43490207	43490707	-0.584465	2.70816	-3.81304	0.00062922	0.0480213	Bend3
14	45529526	45530026	0.463559	5.5967	3.80665	0.000640288	0.0485323	Fermt2
14	45529526	45530026	0.463559	5.5967	3.80665	0.000640288	0.0485323	AC107711.1
12	80435506	80436006	0.263819	6.17425	3.80548	0.000642324	0.0485323	Dcaf5
12	80435506	80436006	0.263819	6.17425	3.80548	0.000642324	0.0485323	Gm30025
12	80435601	80436006	0.263819	6.17425	3.80548	0.000642324	0.0485323	Dcaf5
9	78527423	78527923	0.550424	4.44443	3.80494	0.000643283	0.0485323	Slc17a5
9	78527423	78527923	0.550424	4.44443	3.80494	0.000643283	0.0485323	Gm47430
14	31019134	31019634	0.373409	4.86395	3.80438	0.000644264	0.0485323	Snord19
14	31019134	31019634	0.373409	4.86395	3.80438	0.000644264	0.0485323	Gnl3
14	31019134	31019306	0.373409	4.86395	3.80438	0.000644264	0.0485323	Gnl3
14	31019134	31019366	0.373409	4.86395	3.80438	0.000644264	0.0485323	Snord69
14	31019134	31019634	0.373409	4.86395	3.80438	0.000644264	0.0485323	Gm24916
14	31019134	31019634	0.373409	4.86395	3.80438	0.000644264	0.0485323	Pbrm1
3	95855358	95855858	0.249725	6.0888	3.80077	0.000650635	0.0485323	Prpf3
3	95855358	95855858	0.249725	6.0888	3.80077	0.000650635	0.0485323	Gm26594
11	62789018	62789518	-1.09785	3.44466	-3.80057	0.000650986	0.0485323	Zfp286
11	62789018	62789151	-1.09785	3.44466	-3.80057	0.000650986	0.0485323	Zfp286
13	101720058	101720558	0.769322	2.36416	3.80055	0.000651017	0.0485323	Pik3r1
13	101720058	101720558	0.769322	2.36416	3.80055	0.000651017	0.0485323	Gm36638
4	136469744	136470244	0.294758	5.86033	3.79923	0.000653372	0.0485323	Luzp1
9	44489251	44489751	0.500029	5.38663	3.79777	0.000655965	0.0485323	Bcl9l
7	19817195	19817695	0.416376	5.01555	3.79718	0.000657024	0.0485323	Bcl3
7	19817195	19817695	0.416376	5.01555	3.79718	0.000657024	0.0485323	Gm16174
7	19817553	19817695	0.416376	5.01555	3.79718	0.000657024	0.0485323	Bcl3
11	101468091	101468591	0.286753	5.57909	3.79676	0.000657776	0.0485323	Vat1
11	101468091	101468591	0.286753	5.57909	3.79676	0.000657776	0.0485323	Rnd2
11	69368991	69369491	0.370645	6.3924	3.79452	0.000661809	0.0486829	Chd3
4	133820676	133821176	-0.670628	2.69317	-3.79195	0.000666443	0.0486836	Gm12974
4	133820676	133821176	-0.670628	2.69317	-3.79195	0.000666443	0.0486836	Rps6ka1
13	58897211	58897711	-1.13545	2.46901	-3.79126	0.000667712	0.0486836	Ntrk2
13	58897211	58897711	-1.13545	2.46901	-3.79126	0.000667712	0.0486836	Gm34245
17	46751659	46752159	0.451144	5.47623	3.79121	0.0006678	0.0486836	Cnpy3
2	152736265	152736765	-0.357101	5.59813	-3.78848	0.000672773	0.0487599	Id1
16	46496389	46496889	0.486096	5.29832	3.78845	0.00067284	0.0487599	Nectin3
11	115187445	115187945	0.231984	5.3225	3.78715	0.000675226	0.048788	Nat9
11	115187445	115187945	0.231984	5.3225	3.78715	0.000675226	0.048788	Tmem104
2	48949973	48950473	0.249252	5.93315	3.78473	0.00067968	0.0489651	Orc4
2	48949973	48950473	0.249252	5.93315	3.78473	0.00067968	0.0489651	Mbd5
2	167334815	167335315	-0.546571	2.76795	-3.78231	0.000684181	0.0491443	B4galt5
10	66920331	66920831	0.552807	3.38125	3.78047	0.000687602	0.0491769	1110002J07Rik
10	66920331	66920831	0.552807	3.38125	3.78047	0.000687602	0.0491769	Gm26576
6	97352387	97352887	-0.462203	3.25709	-3.77926	0.00068987	0.0491769	Frmd4b
4	138343025	138343525	-0.90461	2.68232	-3.77795	0.000692342	0.0491769	Cda
2	25546508	25547008	0.255338	5.98653	3.77605	0.000695936	0.0491769	Traf2
7	105762250	105762750	-1.14931	2.69396	-3.7759	0.000696204	0.0491769	Dchs1
7	105762250	105762750	-1.14931	2.69396	-3.7759	0.000696204	0.0491769	Gm15645
11	96997293	96997793	-0.677215	4.11973	-3.77544	0.000697089	0.0491769	Sp2
11	96997293	96997793	-0.677215	4.11973	-3.77544	0.000697089	0.0491769	Sp6
15	84074116	84074616	-1.05421	3.29383	-3.77457	0.000698729	0.0491769	Efcab6
15	84074116	84074616	-1.05421	3.29383	-3.77457	0.000698729	0.0491769	Sult4a1
10	127666222	127666722	0.28373	5.83781	3.7733	0.00070115	0.049178	Nab2
10	127666222	127666722	0.28373	5.83781	3.7733	0.00070115	0.049178	Nemp1
13	109902723	109903223	-0.532996	5.37229	-3.77245	0.000702773	0.049178	Pde4d
13	109902723	109903223	-0.532996	5.37229	-3.77245	0.000702773	0.049178	Mir1904
12	103992107	103992607	1.09624	3.11368	3.76886	0.000709672	0.0495189	Serpina11
11	112782313	112782813	0.414055	5.32985	3.76576	0.000715685	0.0496479	BC006965
11	112782313	112782813	0.414055	5.32985	3.76576	0.000715685	0.0496479	Sox9
5	123973926	123974426	0.281666	5.22917	3.76368	0.000719726	0.0496479	Hip1r
19	5567829	5568329	0.339282	5.41242	3.76366	0.000719771	0.0496479	Ap5b1
7	112826013	112826513	-0.563139	2.69964	-3.76233	0.00072238	0.0496479	Tead1
2	168106821	168107321	0.411098	3.83227	3.76175	0.000723517	0.0496479	Pard6b
2	168106821	168107321	0.411098	3.83227	3.76175	0.000723517	0.0496479	Gm14235
10	125324281	125324781	-0.584171	2.4138	-3.76077	0.000725454	0.0496479	Slc16a7
10	125324281	125324781	-0.584171	2.4138	-3.76077	0.000725454	0.0496479	Gm45604
13	9764074	9764574	0.342656	6.05469	3.76062	0.000725751	0.0496479	Zmynd11
13	9764160	9764574	0.342656	6.05469	3.76062	0.000725751	0.0496479	Zmynd11
13	9764207	9764574	0.342656	6.05469	3.76062	0.000725751	0.0496479	Zmynd11
13	9764270	9764574	0.342656	6.05469	3.76062	0.000725751	0.0496479	Zmynd11
13	9764314	9764574	0.342656	6.05469	3.76062	0.000725751	0.0496479	Zmynd11
13	9764321	9764574	0.342656	6.05469	3.76062	0.000725751	0.0496479	Zmynd11
13	9764330	9764574	0.342656	6.05469	3.76062	0.000725751	0.0496479	Zmynd11
7	26836187	26836364	-1.02047	3.15255	-3.75851	0.000729923	0.0496754	Cyp2a5
7	26836187	26836305	-1.02047	3.15255	-3.75851	0.000729923	0.0496754	Cyp2a5
7	26836187	26836687	-1.02047	3.15255	-3.75851	0.000729923	0.0496754	Cyp2a5
1	92179693	92180193	0.361684	4.75529	3.75836	0.000730221	0.0496754	Hdac4
2	169633375	169633875	0.270766	5.91445	3.7567	0.000733526	0.0497616	Tshz2
8	14994983	14995483	0.574861	4.33886	3.7553	0.000736308	0.049812	Arhgef10

## Sheet: Table S3 RNAseq tx-j vs C3H
gene_chr	gene_start	gene_end	gene_id	log2foldchange	pvalue	padjust	gene_name
15	8169106	8271158	ENSMUSG00000039801	5.04836	0	0	Cplane1
11	76416734	76622314	ENSMUSG00000017631	4.24841	2.04741e-233	2.50254e-229	Abr
8	104734003	104741634	ENSMUSG00000055730	-3.32705	2.37326e-209	1.93389e-205	Ces2a
3	69004738	69034623	ENSMUSG00000034349	2.49689	1.44611e-204	8.83789e-201	Smc4
9	57441327	57468060	ENSMUSG00000040722	2.39376	2.9657e-195	1.44999e-191	Scamp5
8	84886393	84893921	ENSMUSG00000003809	-2.03355	1.22072e-187	4.97363e-184	Gcdh
14	86655367	87141235	ENSMUSG00000022021	7.94902	4.10768e-185	1.43452e-181	Diaph3
13	59634626	59675811	ENSMUSG00000021556	5.518	1.43383e-174	4.38141e-171	Golm1
1	74713574	74737892	ENSMUSG00000026170	-1.98345	8.00651e-171	2.17475e-167	Cyp27a1
19	40089688	40113950	ENSMUSG00000054827	-2.90733	2.21989e-164	5.42674e-161	Cyp2c50
3	93520488	93526287	ENSMUSG00000027907	6.28184	1.5736e-161	3.49711e-158	S100a11
2	113831492	113848661	ENSMUSG00000041219	5.03847	3.82075e-161	7.7835e-158	Arhgap11a
5	33658128	33678995	ENSMUSG00000037313	4.18038	5.3754e-161	1.01082e-157	Tacc3
17	35681567	35704621	ENSMUSG00000003534	4.95801	2.85148e-160	4.97909e-157	Ddr1
18	46713205	46728342	ENSMUSG00000033022	-2.08422	3.17563e-157	5.17543e-154	Cdo1
6	66535390	66547220	ENSMUSG00000029910	3.35362	1.99105e-156	3.04207e-153	Mad2l1
5	145977194	146009618	ENSMUSG00000029630	-2.38949	4.73127e-156	6.80357e-153	Cyp3a25
16	48994185	49019709	ENSMUSG00000033031	4.59294	1.45987e-154	1.98266e-151	Cip2a
15	82777931	82782110	ENSMUSG00000058613	6.1988	2.19626e-153	2.82578e-150	Cyp2d41-ps
14	9550092	11162035	ENSMUSG00000060579	4.2667	4.49378e-153	5.49274e-150	Fhit
14	70552212	70573548	ENSMUSG00000022096	8.26922	2.34306e-150	2.72755e-147	Hr
10	40001575	40025268	ENSMUSG00000038522	-2.46938	7.56749e-147	8.40886e-144	Mfsd4b1
12	72576002	72649661	ENSMUSG00000109482	-2.84226	2.39404e-146	2.54455e-143	Gm4756
8	22476788	22569612	ENSMUSG00000037656	-2.36432	1.06145e-142	1.08118e-139	Slc20a2
7	92857525	92874247	ENSMUSG00000030641	6.49303	6.84799e-141	6.69624e-138	Ddias
16	46387706	46498525	ENSMUSG00000022656	-1.96668	1.51777e-139	1.42705e-136	Nectin3
4	52439243	52488260	ENSMUSG00000028312	3.20928	8.76126e-139	7.93251e-136	Smc2
8	123140192	123158315	ENSMUSG00000000739	-6.58942	4.11455e-138	3.59229e-135	Sult5a1
13	54701461	54736662	ENSMUSG00000034918	6.65922	4.36785e-138	3.68195e-135	Cdhr2
19	34922361	34975745	ENSMUSG00000024795	4.91401	3.39656e-137	2.76774e-134	Kif20b
6	91473703	91488463	ENSMUSG00000030095	2.57775	1.38644e-134	1.09332e-131	Tmem43
1	9667415	9700209	ENSMUSG00000025912	6.77842	4.47444e-132	3.41819e-129	Mybl1
4	32983037	33022180	ENSMUSG00000028278	4.60942	1.02406e-128	7.58612e-126	Rragd
11	32347820	32428173	ENSMUSG00000040711	4.30039	1.98688e-127	1.42856e-124	Sh3pxd2b
4	62360727	62391769	ENSMUSG00000066150	-1.4451	2.41261e-126	1.6851e-123	Slc31a1
2	32384633	32388252	ENSMUSG00000026822	5.64623	6.89669e-126	4.68324e-123	Lcn2
7	47050601	47054777	ENSMUSG00000010307	4.14987	1.28524e-125	8.49161e-123	Tmem86a
8	72204335	72212837	ENSMUSG00000074240	5.8327	3.35044e-125	2.15539e-122	Cib3
1	171418872	171420352	ENSMUSG00000103711	2.34537	2.45549e-124	1.53915e-121	Tstd1
6	112619850	112696686	ENSMUSG00000030254	4.69743	9.22463e-124	5.63763e-121	Rad18
12	103450898	103457223	ENSMUSG00000021208	5.18721	2.91722e-122	1.73937e-119	Ifi27l2b
4	118432901	118437352	ENSMUSG00000006398	5.22107	1.42603e-120	8.30019e-118	Cdc20
9	31089402	31131853	ENSMUSG00000031995	5.40299	3.59497e-118	2.04378e-115	St14
15	9335550	9370955	ENSMUSG00000049152	-2.59621	7.56571e-118	4.20344e-115	Ugt3a2
3	51515319	51560879	ENSMUSG00000037111	2.38709	2.64297e-117	1.43578e-114	Setd7
2	25359889	25365682	ENSMUSG00000026956	3.71252	2.94844e-117	1.5669e-114	Uap1l1
5	122643911	122691432	ENSMUSG00000029468	4.43331	4.76497e-117	2.47839e-114	P2rx7
5	120896256	120907521	ENSMUSG00000052776	2.7893	1.13077e-116	5.75889e-114	Oas1a
4	43957401	43979118	ENSMUSG00000028480	5.32412	4.97367e-116	2.48136e-113	Glipr2
9	62858080	62875921	ENSMUSG00000032246	5.41562	7.10594e-116	3.47424e-113	Calml4
3	104788375	104794459	ENSMUSG00000002233	3.33716	1.33612e-115	6.40448e-113	Rhoc
8	83723251	83741326	ENSMUSG00000002885	2.70269	2.68227e-115	1.26098e-112	Adgre5
15	74762056	74763620	ENSMUSG00000034634	7.58914	3.69449e-115	1.70407e-112	Ly6d
16	46152985	46155077	ENSMUSG00000048087	-1.96837	1.33406e-114	6.03936e-112	Gm4737
2	165405028	165473230	ENSMUSG00000018459	2.75034	6.33539e-112	2.81591e-109	Slc13a3
13	13437551	13512269	ENSMUSG00000005397	3.15113	2.71437e-111	1.18492e-108	Nid1
9	64137144	64173104	ENSMUSG00000032400	4.86498	5.97344e-108	2.56187e-105	Zwilch
11	121146143	121148319	ENSMUSG00000039329	11.0199	1.50582e-107	6.34675e-105	Tex19.1
2	164769898	164778822	ENSMUSG00000001403	5.17302	1.86752e-107	7.73786e-105	Ube2c
1	74375195	74386062	ENSMUSG00000026177	3.30207	2.45596e-107	1.00064e-104	Slc11a1
10	21377291	21396585	ENSMUSG00000037542	-1.699	1.51743e-106	6.08118e-104	Aldh8a1
1	135766119	135769136	ENSMUSG00000041801	5.44608	4.62987e-106	1.82551e-103	Phlda3
2	155059310	155074497	ENSMUSG00000027597	-1.92732	1.00666e-105	3.90617e-103	Ahcy
11	115858406	115892603	ENSMUSG00000034427	6.32558	1.88592e-105	7.20361e-103	Myo15b
11	78301529	78322457	ENSMUSG00000002055	5.58427	3.06716e-105	1.15353e-102	Spag5
4	155740641	155761093	ENSMUSG00000029036	-1.29583	1.07633e-104	3.98666e-102	Atad3a
15	85859745	85876573	ENSMUSG00000022385	5.89029	3.64192e-104	1.32881e-101	Gtse1
5	30666777	30674830	ENSMUSG00000029177	3.09995	4.17065e-104	1.49935e-101	Cenpa
7	29697219	29727032	ENSMUSG00000049123	10.5722	1.08111e-103	3.83025e-101	Catsperg2
15	78439667	78468634	ENSMUSG00000016942	-1.50935	1.04861e-102	3.66203e-100	Tmprss6
5	146079257	146113287	ENSMUSG00000061292	-3.259	1.35991e-102	4.68229e-100	Cyp3a59
2	23115606	23156024	ENSMUSG00000026779	3.68914	5.4714e-102	1.85769e-99	Mastl
9	69453620	69491795	ENSMUSG00000032231	4.34906	6.08401e-102	2.03739e-99	Anxa2
8	4735976	4779567	ENSMUSG00000022322	5.26948	4.30106e-101	1.42086e-98	Shcbp1
13	4049011	4090688	ENSMUSG00000033715	-1.51728	1.10558e-99	3.60361e-97	Akr1c14
X	75109733	75131016	ENSMUSG00000031402	2.14821	1.36921e-99	4.40417e-97	Mpp1
7	81213596	81334533	ENSMUSG00000025584	-1.51684	4.76991e-99	1.51435e-96	Pde8a
8	106252548	106337988	ENSMUSG00000031906	4.90266	5.23016e-99	1.63919e-96	Smpd3
16	33794037	33819934	ENSMUSG00000022824	9.04136	5.46678e-99	1.69166e-96	Muc13
19	7056768	7198061	ENSMUSG00000036278	-2.90339	4.62161e-98	1.41225e-95	Macrod1
18	31959234	32036961	ENSMUSG00000024388	8.12762	4.8301e-98	1.45774e-95	Myo7b
5	105077630	105139539	ENSMUSG00000029298	3.08933	5.13018e-98	1.52942e-95	Gbp9
15	99620496	99651656	ENSMUSG00000023015	5.095	5.7511e-98	1.69387e-95	Racgap1
10	75933130	75937747	ENSMUSG00000049422	-1.6897	3.49982e-97	1.00899e-94	Chchd10
16	20702964	20717746	ENSMUSG00000022843	-1.75446	3.50831e-97	1.00899e-94	Clcn2
19	40037941	40073811	ENSMUSG00000067225	-3.85396	8.1874e-97	2.32732e-94	Cyp2c54
5	90490737	90508907	ENSMUSG00000054932	6.46353	1.24495e-96	3.49816e-94	Afp
14	13918444	13949558	ENSMUSG00000079357	10.3891	1.89427e-96	5.26221e-94	Gm11100
1	57774162	57948394	ENSMUSG00000038305	4.53853	2.00809e-95	5.5157e-93	Spats2l
13	36725361	36735131	ENSMUSG00000039114	-2.40299	3.4264e-95	9.30686e-93	Nrn1
13	35893472	35906359	ENSMUSG00000021418	2.41968	1.08092e-92	2.90376e-90	Rpp40
13	33917918	34002794	ENSMUSG00000060147	3.46805	3.94259e-92	1.04761e-89	Serpinb6a
11	120610087	120617936	ENSMUSG00000025137	-1.72821	1.03868e-91	2.73028e-89	Pcyt2
11	117849251	117855743	ENSMUSG00000017716	4.69898	3.69098e-91	9.5989e-89	Birc5
17	13006846	13040063	ENSMUSG00000006818	-1.29162	9.9949e-91	2.57195e-88	Sod2
10	6885796	7052478	ENSMUSG00000064065	7.90451	4.76222e-90	1.21268e-87	Ipcef1
17	14279506	14404790	ENSMUSG00000023886	4.5382	7.1593e-89	1.80429e-86	Smoc2
11	20302180	20332713	ENSMUSG00000020142	2.55054	2.23003e-88	5.56278e-86	Slc1a4
9	37227585	37255738	ENSMUSG00000032122	3.19379	2.90307e-88	7.16853e-86	Slc37a2
1	135871395	135919207	ENSMUSG00000026413	5.98778	3.38989e-88	8.28693e-86	Pkp1
14	13949012	13961852	ENSMUSG00000053453	2.78372	4.41427e-88	1.06843e-85	Thoc7
7	140920902	140929192	ENSMUSG00000038745	-1.55378	8.18459e-88	1.96157e-85	Nlrp6
2	152847964	152895321	ENSMUSG00000027469	5.25131	1.68731e-87	4.00467e-85	Tpx2
2	25498651	25501719	ENSMUSG00000015083	-1.38561	2.51168e-87	5.90389e-85	C8g
3	118562129	119432924	ENSMUSG00000033308	-2.02095	2.92228e-87	6.80362e-85	Dpyd
1	171225054	171226379	ENSMUSG00000005681	-1.86458	3.19297e-87	7.36371e-85	Apoa2
2	118814003	118853957	ENSMUSG00000027331	4.19192	3.7869e-87	8.57171e-85	Knstrn
3	20057811	20118490	ENSMUSG00000002428	1.66032	3.78386e-87	8.57171e-85	Hltf
8	24531892	24576333	ENSMUSG00000031549	-2.21862	7.48179e-87	1.67798e-84	Ido2
16	57156665	57167341	ENSMUSG00000022751	-1.59284	2.60281e-86	5.78439e-84	Nit2
2	127103809	127133954	ENSMUSG00000034906	4.81062	6.87468e-86	1.51404e-83	Ncaph
19	37376403	37421859	ENSMUSG00000012443	3.8829	1.12288e-85	2.45088e-83	Kif11
7	140906014	140907983	ENSMUSG00000109628	-2.01994	1.23829e-85	2.67886e-83	BC024386
2	119112793	119147445	ENSMUSG00000027323	6.06539	2.74836e-85	5.89354e-83	Rad51
11	40748552	40755311	ENSMUSG00000020326	2.19401	3.90688e-85	8.30501e-83	Ccng1
3	137621612	137628333	ENSMUSG00000046818	4.49516	1.17289e-84	2.47177e-82	Ddit4l
15	9276888	9315032	ENSMUSG00000072664	-3.91696	1.28782e-83	2.69076e-81	Ugt3a1
13	93674433	93752833	ENSMUSG00000042102	-1.45411	1.74943e-83	3.62428e-81	Dmgdh
7	132557478	132576398	ENSMUSG00000030934	-2.24587	2.06616e-83	4.24448e-81	Oat
3	146570426	146632305	ENSMUSG00000028186	-1.94031	4.31547e-83	8.79132e-81	Uox
7	27119909	27133660	ENSMUSG00000052974	-2.60146	5.07434e-83	1.02518e-80	Cyp2f2
5	93093437	93176447	ENSMUSG00000058013	1.90707	1.55827e-82	3.12242e-80	2021-09-11
11	98992943	99024189	ENSMUSG00000020914	4.44803	1.6097e-82	3.19925e-80	Top2a
5	104435118	104441050	ENSMUSG00000029304	3.34657	5.55459e-82	1.09506e-79	Spp1
10	43578284	43584265	ENSMUSG00000047139	4.05905	7.50368e-82	1.46748e-79	Cd24a
2	27676440	27762957	ENSMUSG00000015846	-1.34757	2.57947e-81	5.00458e-79	Rxra
X	8061171	8074760	ENSMUSG00000039231	2.08694	4.37093e-81	8.41353e-79	Suv39h1
11	75409769	75422701	ENSMUSG00000000753	-1.79008	5.2976e-81	1.01176e-78	Serpinf1
11	40701395	40733422	ENSMUSG00000020330	5.90317	5.4557e-81	1.03388e-78	Hmmr
18	21072344	21100199	ENSMUSG00000024313	6.69945	7.93248e-81	1.49167e-78	Mep1b
16	90719312	90727404	ENSMUSG00000022978	3.16804	9.26404e-81	1.72877e-78	Mis18a
3	40800019	40816883	ENSMUSG00000025758	3.06761	1.07503e-80	1.99093e-78	Plk4
16	56805161	56886166	ENSMUSG00000022754	4.30194	1.13504e-80	2.08626e-78	Tmem45a
13	56609523	56639562	ENSMUSG00000035493	1.78996	3.70343e-80	6.75627e-78	Tgfbi
7	12988346	12998192	ENSMUSG00000030382	-1.78963	4.91482e-80	8.89983e-78	Slc27a5
13	56288643	56296551	ENSMUSG00000021508	7.13839	1.01409e-79	1.82283e-77	Cxcl14
3	88368616	88372743	ENSMUSG00000074489	7.87407	1.15739e-79	2.06522e-77	Bglap3
15	76085518	76091627	ENSMUSG00000075590	-1.53835	2.06896e-79	3.66506e-77	Nrbp2
X	41400854	41678601	ENSMUSG00000001986	4.91135	2.24178e-79	3.94264e-77	Gria3
2	31887291	31946539	ENSMUSG00000026840	3.85407	3.04295e-79	5.31343e-77	Lamc3
1	180942344	180975112	ENSMUSG00000026519	-2.24346	4.43674e-79	7.69223e-77	Tmem63a
7	142575529	142578143	ENSMUSG00000000031	10.9334	1.67325e-78	2.88058e-76	H19
X	7731714	7750905	ENSMUSG00000031150	4.00297	1.86095e-78	3.18132e-76	Ccdc120
10	61428491	61452661	ENSMUSG00000020091	-1.57571	4.23572e-78	7.19072e-76	Eif4ebp2
7	67730160	67759742	ENSMUSG00000030554	3.37376	1.5923e-77	2.68452e-75	Synm
17	46725664	46729168	ENSMUSG00000002769	-2.55104	2.4922e-77	4.17291e-75	Gnmt
7	65861734	66050386	ENSMUSG00000030513	-1.84921	3.98443e-77	6.62607e-75	Pcsk6
4	107367784	107416346	ENSMUSG00000028614	1.73935	4.16175e-77	6.87419e-75	Ndc1
15	102338252	102350771	ENSMUSG00000036678	2.12511	6.45084e-77	1.05837e-74	Aaas
10	25359798	25523519	ENSMUSG00000019978	1.50578	8.01076e-77	1.30554e-74	Epb41l2
6	125320659	125344943	ENSMUSG00000030340	-2.42082	2.71302e-76	4.39221e-74	Scnn1a
9	40293233	40531383	ENSMUSG00000040111	3.07265	2.74478e-76	4.4144e-74	Gramd1b
2	157418444	157471862	ENSMUSG00000027646	3.60486	5.27806e-76	8.43317e-74	Src
8	22757727	22782844	ENSMUSG00000031538	6.99764	1.01475e-75	1.61082e-73	Plat
7	45967555	46030302	ENSMUSG00000030834	-1.59023	1.33186e-75	2.10056e-73	Abcc6
10	80329953	80336441	ENSMUSG00000035504	-1.25852	2.62559e-75	4.11443e-73	Reep6
9	83834689	83872389	ENSMUSG00000038379	6.67122	4.28292e-75	6.6688e-73	Ttk
5	8396973	8422716	ENSMUSG00000002297	2.64624	4.55426e-75	7.04642e-73	Dbf4
4	123105165	123132099	ENSMUSG00000002384	7.07678	5.52134e-75	8.48897e-73	Bmp8b
2	127270218	127298932	ENSMUSG00000027367	-1.52021	5.77121e-75	8.81768e-73	Stard7
19	41766588	41802084	ENSMUSG00000025154	2.77177	7.87175e-75	1.19524e-72	Arhgap19
17	36080115	36084223	ENSMUSG00000073406	3.96719	9.0709e-75	1.36881e-72	H2-Bl
13	16857472	17695553	ENSMUSG00000055137	-2.09158	9.38351e-75	1.4073e-72	Sugct
10	128254096	128255896	ENSMUSG00000051716	-1.56281	1.05842e-74	1.57769e-72	Apon
19	6062821	6077197	ENSMUSG00000024799	-2.35231	1.17679e-74	1.7435e-72	Tm7sf2
X	97333840	97377216	ENSMUSG00000034457	6.92371	4.3014e-74	6.33445e-72	Eda2r
1	195136811	195176716	ENSMUSG00000026616	5.63908	1.30874e-73	1.91578e-71	Cr2
2	164189231	164190608	ENSMUSG00000042845	7.50285	1.47956e-73	2.15294e-71	Wfdc12
6	23262773	23839421	ENSMUSG00000017978	-1.8049	2.84678e-73	4.1179e-71	Cadps2
6	34302434	34317478	ENSMUSG00000001642	3.05185	3.28135e-73	4.71858e-71	Akr1b3
5	87324972	87337195	ENSMUSG00000035780	-1.97884	4.32287e-73	6.17994e-71	Ugt2a3
11	4031462	4048024	ENSMUSG00000019368	-0.971419	4.58034e-73	6.50995e-71	Sec14l4
5	120876142	120887613	ENSMUSG00000066861	4.1203	5.35793e-73	7.5711e-71	Oas1g
11	83409137	83421039	ENSMUSG00000020684	7.05616	8.6656e-73	1.21747e-70	Rasl10b
8	105083753	105093929	ENSMUSG00000062181	-3.6132	1.23236e-72	1.72151e-70	Ces3b
11	117825924	117839908	ENSMUSG00000017718	-1.91337	1.71653e-72	2.38422e-70	Afmid
12	103763594	103773592	ENSMUSG00000071177	-1.83765	4.72183e-72	6.52146e-70	Serpina1d
4	49489422	49506557	ENSMUSG00000039653	-1.73101	6.09796e-72	8.37476e-70	Baat
9	62838785	62852006	ENSMUSG00000032245	3.50225	8.10608e-72	1.10705e-69	Cln6
19	39061015	39093944	ENSMUSG00000067231	8.53817	9.31989e-72	1.26574e-69	Cyp2c65
6	122136628	122152016	ENSMUSG00000071204	-2.173	9.45045e-72	1.27639e-69	Gm10319
1	9960163	9967932	ENSMUSG00000099032	-2.87508	1.2892e-71	1.72217e-69	Tcf24
6	55170626	55175043	ENSMUSG00000003477	-4.17095	1.28221e-71	1.72217e-69	Inmt
3	108383839	108388231	ENSMUSG00000068744	6.50355	2.0786e-71	2.7616e-69	Psrc1
18	74283090	74359986	ENSMUSG00000035394	9.2341	3.33141e-71	4.40214e-69	Cfap53
2	180258540	180273496	ENSMUSG00000038990	-1.7222	5.45507e-71	7.1696e-69	Cables2
4	60135932	60154289	ENSMUSG00000078688	-2.93948	7.17999e-71	9.3862e-69	Mup2
17	36109234	36111658	ENSMUSG00000073405	6.22595	1.02104e-70	1.32767e-68	H2-T-ps
6	72957347	72958748	ENSMUSG00000079523	3.98973	1.35451e-70	1.75197e-68	Tmsb10
6	17065149	17105828	ENSMUSG00000029552	3.72644	3.2938e-70	4.2379e-68	Tes
10	115816832	115849893	ENSMUSG00000034127	5.0219	3.66137e-70	4.68617e-68	Tspan8
7	35119293	35121928	ENSMUSG00000034957	-1.64055	4.17026e-70	5.30969e-68	Cebpa
9	106281061	106350521	ENSMUSG00000023345	2.8614	6.30437e-70	7.98531e-68	Poc1a
16	72308306	73046095	ENSMUSG00000022883	3.14796	9.05512e-70	1.14104e-67	Robo1
6	121210696	121226854	ENSMUSG00000030137	5.20772	9.49017e-70	1.18973e-67	Tuba8
18	9995432	10045119	ENSMUSG00000047879	2.37326	1.17025e-69	1.45959e-67	Usp14
3	108455694	108536536	ENSMUSG00000040412	3.62422	1.25433e-69	1.55651e-67	5330417C22Rik
4	124918465	124939311	ENSMUSG00000028873	3.6205	1.3297e-69	1.64171e-67	Cdca8
2	69193895	69206194	ENSMUSG00000005233	3.29237	2.0533e-69	2.52236e-67	Spc25
12	72073428	72085439	ENSMUSG00000019718	-2.02444	7.23828e-69	8.84734e-67	L3hypdh
11	70700548	70731964	ENSMUSG00000020821	-1.16006	8.36432e-69	1.01728e-66	Kif1c
7	127027729	127042471	ENSMUSG00000030677	4.20917	1.07352e-68	1.29917e-66	Kif22
11	32533305	32624587	ENSMUSG00000020272	1.72114	2.19444e-68	2.64262e-66	Stk10
2	10153571	10256529	ENSMUSG00000025780	2.09271	5.68934e-68	6.81772e-66	Itih5
13	55152640	55168759	ENSMUSG00000005320	-1.3562	2.23248e-67	2.66221e-65	Fgfr4
8	22168160	22185819	ENSMUSG00000037725	6.08939	2.49042e-67	2.95537e-65	Ckap2
X	73673150	73682502	ENSMUSG00000019558	3.2327	2.50883e-67	2.96284e-65	Slc6a8
2	131234063	131248025	ENSMUSG00000037523	-1.35675	4.37066e-67	5.13678e-65	Mavs
2	84669215	84670770	ENSMUSG00000076437	2.87893	4.76656e-67	5.57527e-65	Selenoh
18	51117898	51304641	ENSMUSG00000073565	-2.16351	6.49894e-67	7.56539e-65	Prr16
5	76951307	76967509	ENSMUSG00000029247	-1.58591	9.02945e-67	1.04613e-64	Paics
17	86963082	87000069	ENSMUSG00000024143	2.37237	1.05237e-66	1.2135e-64	Rhoq
5	57717967	58133230	ENSMUSG00000029108	5.39669	1.12395e-66	1.28996e-64	Pcdh7
3	88081971	88121048	ENSMUSG00000028068	5.0706	1.35161e-66	1.54399e-64	Iqgap3
11	34809190	34833641	ENSMUSG00000069910	5.291	1.83464e-66	2.08603e-64	Spdl1
19	4057477	4059446	ENSMUSG00000058216	2.56892	2.08194e-66	2.35625e-64	Gstp3
18	33199355	33213862	ENSMUSG00000024378	-2.4673	2.46022e-66	2.77155e-64	Stard4
1	135720061	135752232	ENSMUSG00000026421	3.48298	4.0482e-66	4.53956e-64	Csrp1
7	100937630	100974649	ENSMUSG00000048779	3.492	4.08925e-66	4.56465e-64	P2ry6
3	151730922	151749960	ENSMUSG00000028037	2.81419	5.63932e-66	6.26631e-64	Ifi44
15	71795795	72034227	ENSMUSG00000079022	6.14619	8.53167e-66	9.43734e-64	Col22a1
19	40153353	40187333	ENSMUSG00000060613	-1.52521	1.00624e-65	1.10804e-63	Cyp2c70
2	180176373	180225859	ENSMUSG00000015647	3.35818	1.83875e-65	2.0157e-63	Lama5
14	47387779	47418407	ENSMUSG00000037544	6.03908	4.0008e-65	4.36623e-63	Dlgap5
6	49085223	49214957	ENSMUSG00000029814	5.63406	4.0301e-65	4.37866e-63	Igf2bp3
6	85865422	85869158	ENSMUSG00000033634	-1.38816	4.28722e-65	4.63741e-63	Nat8f2
10	127884028	127888817	ENSMUSG00000040134	-0.868621	5.7131e-65	6.15253e-63	Rdh7
8	27197459	27223828	ENSMUSG00000039720	8.54878	8.31878e-65	8.91934e-63	Got1l1
2	5896115	5942792	ENSMUSG00000025815	-1.65762	1.17919e-64	1.2588e-62	Dhtkd1
1	136670769	136690804	ENSMUSG00000097113	4.77817	2.86631e-64	3.04652e-62	Gm19705
8	45266689	45294859	ENSMUSG00000109764	-1.62299	5.87384e-64	6.21609e-62	Klkb1
5	138280240	138312393	ENSMUSG00000036928	5.72125	9.32023e-64	9.8208e-62	Stag3
4	155694342	155696481	ENSMUSG00000074738	4.40668	9.37606e-64	9.83722e-62	Fndc10
18	77773729	77782869	ENSMUSG00000025428	-1.20138	1.60923e-63	1.68117e-61	Atp5a1
7	79133768	79149060	ENSMUSG00000030605	2.32807	1.96823e-63	2.04746e-61	Mfge8
11	96928104	96937830	ENSMUSG00000047040	5.11716	2.55681e-63	2.64847e-61	Prr15l
19	9872297	9899533	ENSMUSG00000024660	2.84129	3.1091e-63	3.20697e-61	Incenp
8	46206797	46211284	ENSMUSG00000031633	2.91603	3.40162e-63	3.49395e-61	Slc25a4
11	78465697	78472059	ENSMUSG00000020829	-1.15792	4.01681e-63	4.10857e-61	Slc46a1
X	161117193	161258213	ENSMUSG00000000037	10.226	1.05146e-62	1.071e-60	Scml2
12	65132734	65172604	ENSMUSG00000047534	5.37231	1.28929e-62	1.3078e-60	Mis18bp1
8	77595982	77610698	ENSMUSG00000031617	1.71725	1.59184e-62	1.60802e-60	Tmem184c
7	48684621	48685614	ENSMUSG00000099889	6.43528	2.36025e-62	2.37443e-60	Mrgprb11-ps
5	117319083	117355005	ENSMUSG00000066894	3.21463	6.4025e-62	6.41457e-60	Vsig10
4	141576062	141606096	ENSMUSG00000006219	4.23384	7.27877e-62	7.26273e-60	Fblim1
11	121067407	121081220	ENSMUSG00000025165	4.41969	1.11954e-61	1.11253e-59	Sectm1a
9	106152857	106158138	ENSMUSG00000020258	-1.25108	1.26125e-61	1.24828e-59	Glyctk
8	121916126	121944904	ENSMUSG00000025317	-2.2878	1.42195e-61	1.40166e-59	Car5a
7	101317086	101346626	ENSMUSG00000030688	-0.875467	2.11279e-61	2.07426e-59	Stard10
7	80294450	80316259	ENSMUSG00000038943	3.25573	2.85145e-61	2.78826e-59	Prc1
6	122176015	122248563	ENSMUSG00000101397	-2.2122	3.47731e-61	3.37719e-59	Mug-ps1
15	96994820	97055956	ENSMUSG00000022464	-1.79841	3.48136e-61	3.37719e-59	Slc38a4
17	30592866	30612659	ENSMUSG00000024026	-1.8045	8.56626e-61	8.27711e-59	Glo1
14	65919394	65953935	ENSMUSG00000034463	3.79441	9.28546e-61	8.93671e-59	Scara3
7	109034312	109083331	ENSMUSG00000048330	4.62231	9.99584e-61	9.58268e-59	Ric3
11	6211013	6230143	ENSMUSG00000020447	5.88505	1.25411e-60	1.19758e-58	Npc1l1
1	191351975	191403272	ENSMUSG00000026626	-1.25907	1.60914e-60	1.53063e-58	Ppp2r5a
8	84699876	84800344	ENSMUSG00000001911	-1.3767	2.41649e-60	2.28967e-58	Nfix
2	110017817	110173360	ENSMUSG00000027160	2.69502	3.80262e-60	3.58914e-58	Ccdc34
15	78325752	78353847	ENSMUSG00000071713	3.49411	7.11369e-60	6.68851e-58	Csf2rb
2	156995265	157007154	ENSMUSG00000027635	5.14863	8.04841e-60	7.53837e-58	Dsn1
15	57985419	58011009	ENSMUSG00000051225	4.93579	8.58743e-60	8.01253e-58	Fam83a
14	65819038	65833994	ENSMUSG00000022034	6.87609	1.22038e-59	1.13435e-57	Esco2
17	27751235	27820648	ENSMUSG00000056692	-0.93058	2.39526e-59	2.21797e-57	D17Wsu92e
4	99030954	99046111	ENSMUSG00000028553	-1.56253	3.42734e-59	3.16169e-57	Angptl3
7	31116524	31127003	ENSMUSG00000019194	2.93136	3.64099e-59	3.34616e-57	Scn1b
5	30281388	30366695	ENSMUSG00000073102	3.09242	5.55519e-59	5.08623e-57	Drc1
4	109406623	109444745	ENSMUSG00000028555	3.88567	6.06181e-59	5.52937e-57	Ttc39a
1	93135240	93145421	ENSMUSG00000026272	-1.53378	1.68941e-58	1.53529e-56	Agxt
19	4496790	4498583	ENSMUSG00000042041	2.5334	1.9392e-58	1.75577e-56	2010003K11Rik
14	64122625	64455903	ENSMUSG00000054733	-1.31835	2.42332e-58	2.186e-56	Msra
X	100625737	100727214	ENSMUSG00000034311	4.72721	2.83032e-58	2.54375e-56	Kif4
18	68260187	68300333	ENSMUSG00000038121	-1.63375	3.4471e-58	3.08673e-56	Fam210a
19	28258851	28680077	ENSMUSG00000052942	3.71826	3.93627e-58	3.5119e-56	Glis3
11	120530699	120538986	ENSMUSG00000025127	-1.15144	4.48581e-58	3.98764e-56	Gcgr
4	8143362	8239041	ENSMUSG00000041261	-1.5257	4.52589e-58	4.00869e-56	Car8
1	82839483	82901182	ENSMUSG00000026159	1.23807	7.16241e-58	6.32102e-56	Agfg1
9	7571396	7581885	ENSMUSG00000070323	5.4663	7.3541e-58	6.46684e-56	Mmp27
7	44384102	44400187	ENSMUSG00000030731	-3.57048	1.60638e-57	1.40751e-55	Syt3
15	75890956	75894481	ENSMUSG00000022574	-1.33384	2.1139e-57	1.84559e-55	Naprt
10	60762593	60831581	ENSMUSG00000020099	2.86781	2.19074e-57	1.90587e-55	Unc5b
7	44465391	44467758	ENSMUSG00000038704	-1.90081	2.56843e-57	2.22652e-55	Aspdh
9	54286486	54341786	ENSMUSG00000046167	9.03576	3.93922e-57	3.40276e-55	Gldn
14	57806561	57826185	ENSMUSG00000021965	4.99417	9.76075e-57	8.40181e-55	Ska3
8	83571698	83607971	ENSMUSG00000031708	-1.78429	9.85743e-57	8.45525e-55	Tecr
14	67676331	67715841	ENSMUSG00000048922	3.83043	1.51785e-56	1.29739e-54	Cdca2
6	136697284	136781765	ENSMUSG00000042638	3.91865	1.76915e-56	1.50693e-54	Gucy2c
10	127075284	127093169	ENSMUSG00000025422	2.81313	5.99698e-56	5.09035e-54	Agap2
7	4877153	4896973	ENSMUSG00000086784	-1.18816	6.23491e-56	5.274e-54	Isoc2a
13	55343833	55362783	ENSMUSG00000021484	-0.945862	6.4677e-56	5.45205e-54	Lman2
9	55454508	55512243	ENSMUSG00000032314	-0.934399	7.81788e-56	6.56756e-54	Etfa
17	26917091	26932579	ENSMUSG00000024301	4.4659	1.26047e-55	1.05526e-53	Kifc5b
16	20331303	20426394	ENSMUSG00000022822	2.52506	1.60013e-55	1.33504e-53	Abcc5
2	103453849	103485160	ENSMUSG00000027187	-1.56962	1.65515e-55	1.37625e-53	Cat
8	105000853	105021178	ENSMUSG00000091813	4.45163	1.94821e-55	1.60899e-53	Ces2h
17	56040439	56072289	ENSMUSG00000002835	3.32404	1.94767e-55	1.60899e-53	Chaf1a
9	100982032	101034898	ENSMUSG00000032527	-1.12223	2.83116e-55	2.33032e-53	Pccb
18	53406341	53418007	ENSMUSG00000024538	2.38692	2.87112e-55	2.35528e-53	Ppic
11	61343401	61378345	ENSMUSG00000010122	-1.97118	3.44883e-55	2.81974e-53	Slc47a1
15	57912199	57970067	ENSMUSG00000022364	2.18715	3.57061e-55	2.90957e-53	Tbc1d31
12	11238920	11265801	ENSMUSG00000051235	2.76895	3.59855e-55	2.92259e-53	Gen1
7	25461707	25477603	ENSMUSG00000074272	-1.63425	4.03914e-55	3.26957e-53	Ceacam1
13	73911347	73937784	ENSMUSG00000021569	4.34793	1.03022e-54	8.31177e-53	Trip13
12	70011435	70113717	ENSMUSG00000021068	2.92918	1.13037e-54	9.08985e-53	Nin
3	135212537	135273611	ENSMUSG00000045328	5.32507	1.34791e-54	1.08036e-52	Cenpe
6	124829547	124833701	ENSMUSG00000023505	2.48085	3.08339e-54	2.46329e-52	Cdca3
9	15002128	15045478	ENSMUSG00000031934	4.2909	3.21713e-54	2.56176e-52	Panx1
10	95823973	95842930	ENSMUSG00000110353	2.21007	4.09568e-54	3.25075e-52	Gm33543
2	127801122	127831865	ENSMUSG00000027379	6.57302	6.32115e-54	5.00087e-52	Bub1
7	114415281	114539251	ENSMUSG00000030671	-1.54697	8.64221e-54	6.81508e-52	Pde3b
13	108214404	108285683	ENSMUSG00000021696	4.32697	9.35917e-54	7.35673e-52	Elovl7
11	96068852	96075670	ENSMUSG00000006057	-1.40958	1.24786e-53	9.77732e-52	Atp5g1
8	83955507	83970197	ENSMUSG00000005470	4.05561	2.71777e-53	2.12264e-51	Asf1b
14	62555737	62608486	ENSMUSG00000035184	1.5814	2.83753e-53	2.20911e-51	Fam124a
11	121434913	121450491	ENSMUSG00000025175	-2.39797	4.89629e-53	3.79983e-51	Fn3k
6	120324323	120364374	ENSMUSG00000030177	2.35407	5.56968e-53	4.30875e-51	Ccdc77
15	39768487	39857470	ENSMUSG00000022304	-2.80585	6.44277e-53	4.96845e-51	Dpys
2	102811141	102901665	ENSMUSG00000005087	3.50681	6.68328e-53	5.13772e-51	Cd44
14	69767472	69784411	ENSMUSG00000022074	5.14951	6.74261e-53	5.16708e-51	Tnfrsf10b
17	36037128	36042747	ENSMUSG00000056116	1.27763	6.89167e-53	5.2648e-51	H2-T22
13	74322254	74350280	ENSMUSG00000021577	-1.14916	1.31917e-52	1.00463e-50	Sdha
10	128900989	128912822	ENSMUSG00000025351	3.31669	1.4164e-52	1.07532e-50	Cd63
3	60025717	60040160	ENSMUSG00000027761	-1.4315	1.80087e-52	1.36298e-50	Aadac
2	69238282	69342616	ENSMUSG00000027048	-1.92539	2.0466e-52	1.54417e-50	Abcb11
8	70594373	70597290	ENSMUSG00000019139	1.54407	2.97243e-52	2.23582e-50	Isyna1
X	155262443	155297654	ENSMUSG00000025287	2.83041	7.74461e-52	5.80751e-50	Acot9
3	90511034	90514392	ENSMUSG00000044080	-1.4662	8.47442e-52	6.33534e-50	S100a1
10	127165225	127172330	ENSMUSG00000006731	-1.02563	8.56851e-52	6.38615e-50	B4galnt1
9	119357381	119393797	ENSMUSG00000035769	-1.24427	9.17369e-52	6.81642e-50	Xylb
12	8497661	8500009	ENSMUSG00000054364	1.56246	2.71097e-51	2.00825e-49	Rhob
19	24999529	25202432	ENSMUSG00000052085	-1.82367	3.99282e-51	2.9489e-49	Dock8
10	28074820	28597397	ENSMUSG00000019889	-1.03776	4.11552e-51	3.03036e-49	Ptprk
16	45158785	45188538	ENSMUSG00000022663	-1.28978	4.133e-51	3.0341e-49	Atg3
7	11478208	11479567	ENSMUSG00000109916	9.77458	4.23868e-51	3.10236e-49	Gm45551
7	28226358	28228654	ENSMUSG00000108968	9.19626	4.46762e-51	3.26016e-49	Gm45011
13	99948530	100015639	ENSMUSG00000021646	-1.43692	4.52445e-51	3.29181e-49	Mccc2
5	125441568	125460370	ENSMUSG00000037905	-1.80205	4.76892e-51	3.45937e-49	Bri3bp
11	69045647	69051664	ENSMUSG00000020897	4.85997	5.27194e-51	3.81296e-49	Aurkb
1	134075170	134079120	ENSMUSG00000020423	2.86053	6.15812e-51	4.44075e-49	Btg2
14	25711642	25769039	ENSMUSG00000055538	-1.28661	6.49667e-51	4.6711e-49	Zcchc24
7	116504369	116540584	ENSMUSG00000030659	2.92465	6.53155e-51	4.68241e-49	Nucb2
12	103853589	103863562	ENSMUSG00000066366	-1.27405	9.16083e-51	6.54812e-49	Serpina1a
3	115710433	115715072	ENSMUSG00000045092	-1.52865	1.1736e-50	8.36438e-49	S1pr1
X	35801197	35802429	ENSMUSG00000085107	10.0177	1.1784e-50	8.37417e-49	Gm4764
2	27188393	27248337	ENSMUSG00000009614	-1.49382	2.75563e-50	1.95259e-48	Sardh
16	13903161	13949619	ENSMUSG00000022679	-2.52679	4.28694e-50	3.02886e-48	Mpv17l
19	39992424	40012243	ENSMUSG00000042248	-3.03891	4.57942e-50	3.22618e-48	Cyp2c37
11	43420250	43426251	ENSMUSG00000020415	2.61114	8.13963e-50	5.71786e-48	Pttg1
X	145446425	145505181	ENSMUSG00000041688	1.71747	8.22402e-50	5.76058e-48	Amot
8	124908587	124949324	ENSMUSG00000031987	-1.15283	9.02025e-50	6.28231e-48	Egln1
9	43221235	43239911	ENSMUSG00000032014	-1.00632	9.01891e-50	6.28231e-48	Oaf
17	87635979	87651106	ENSMUSG00000045394	3.64765	9.78427e-50	6.79507e-48	Epcam
12	109452823	109463336	ENSMUSG00000040856	9.64811	1.11308e-49	7.70831e-48	Dlk1
17	57043711	57059863	ENSMUSG00000046329	-1.30973	1.16498e-49	8.04494e-48	Slc25a23
8	71624417	71671757	ENSMUSG00000034799	2.86459	1.25816e-49	8.66392e-48	Unc13a
3	40949828	41040234	ENSMUSG00000025762	-0.93908	1.30464e-49	8.95879e-48	Larp1b
8	23171265	23208346	ENSMUSG00000031545	-1.21024	1.43143e-49	9.80189e-48	Gpat4
12	80953183	80968705	ENSMUSG00000021135	-2.75969	1.7439e-49	1.19082e-47	Slc10a1
17	45585200	45599606	ENSMUSG00000023942	-1.73913	1.7922e-49	1.22039e-47	Slc29a1
14	37054830	37064946	ENSMUSG00000041044	-2.81869	3.2178e-49	2.18507e-47	Lrit1
15	102296266	102324357	ENSMUSG00000058290	5.56249	3.65398e-49	2.47438e-47	Espl1
9	76951693	77045794	ENSMUSG00000032357	7.09552	4.72863e-49	3.19326e-47	Tinag
2	164354070	164389095	ENSMUSG00000017002	6.28093	4.79133e-49	3.22669e-47	Slpi
19	32757497	32826160	ENSMUSG00000013663	-0.829622	5.37903e-49	3.61252e-47	Pten
2	26136814	26140521	ENSMUSG00000087679	-1.13715	6.03516e-49	4.04207e-47	Tmem250-ps
2	135659011	136014593	ENSMUSG00000039943	2.5521	1.10595e-48	7.38688e-47	Plcb4
1	71894068	71917125	ENSMUSG00000101211	4.26908	1.3124e-48	8.74192e-47	Gm28818
2	25399351	25409494	ENSMUSG00000015094	3.3346	1.69886e-48	1.12854e-46	Npdc1
2	24336853	24351494	ENSMUSG00000026981	3.60445	1.83532e-48	1.21589e-46	Il1rn
1	43444579	43570515	ENSMUSG00000066877	2.58734	2.12863e-48	1.40639e-46	Nck2
10	87521795	87584136	ENSMUSG00000020051	-1.30556	2.66679e-48	1.75721e-46	Pah
9	21755442	21760303	ENSMUSG00000074476	2.327	2.73824e-48	1.79944e-46	Spc24
15	85336245	85463212	ENSMUSG00000016541	1.28018	2.91697e-48	1.91175e-46	Atxn10
15	99392882	99410049	ENSMUSG00000023010	-1.16593	3.01376e-48	1.9699e-46	Tmbim6
12	69690433	69724873	ENSMUSG00000020988	-1.26219	3.29931e-48	2.1508e-46	L2hgdh
6	52546228	52640389	ENSMUSG00000029776	-1.28501	3.4003e-48	2.21073e-46	Hibadh
13	97241105	97253034	ENSMUSG00000041773	2.25422	5.32968e-48	3.45595e-46	Enc1
1	135253575	135258568	ENSMUSG00000003051	3.94621	5.44972e-48	3.52444e-46	Elf3
1	90765923	90843971	ENSMUSG00000048126	2.40628	6.36191e-48	4.10352e-46	Col6a3
6	33249085	33973979	ENSMUSG00000029763	1.55747	6.73432e-48	4.3323e-46	Exoc4
6	129461591	129472779	ENSMUSG00000079293	3.50849	6.98202e-48	4.47985e-46	Clec7a
6	124712336	124716950	ENSMUSG00000004264	-0.921784	7.29314e-48	4.66723e-46	Phb2
18	9212856	9216201	ENSMUSG00000036904	-2.68036	9.88711e-48	6.31071e-46	Fzd8
X	102141716	102157091	ENSMUSG00000051220	5.13994	1.1103e-47	7.06832e-46	Ercc6l
14	70545251	70548933	ENSMUSG00000033589	1.47258	1.37439e-47	8.72685e-46	Reep4
X	9435252	9487771	ENSMUSG00000015340	2.46305	1.5004e-47	9.50225e-46	Cybb
11	102248882	102265187	ENSMUSG00000034773	6.36393	1.73939e-47	1.09874e-45	BC030867
2	125084628	125123661	ENSMUSG00000027201	1.91235	1.81563e-47	1.14394e-45	Myef2
5	137569840	137587481	ENSMUSG00000029716	-1.20485	2.39521e-47	1.50523e-45	Tfr2
4	43631935	43651244	ENSMUSG00000028469	-2.02301	2.5388e-47	1.59138e-45	Npr2
9	122951046	123018733	ENSMUSG00000036768	5.12255	2.60374e-47	1.6279e-45	Kif15
16	37011786	37095417	ENSMUSG00000034206	5.81288	2.62085e-47	1.63442e-45	Polq
17	83831356	83846790	ENSMUSG00000000673	-1.58485	2.88891e-47	1.79701e-45	Haao
4	70216856	70410443	ENSMUSG00000039298	1.42833	2.94683e-47	1.82838e-45	Cdk5rap2
9	67022590	67049406	ENSMUSG00000032366	1.8818	3.05393e-47	1.89004e-45	Tpm1
14	51905271	51914158	ENSMUSG00000004558	-1.38402	3.48978e-47	2.15432e-45	Ndrg2
13	100778650	100786570	ENSMUSG00000041431	6.07041	3.53219e-47	2.17501e-45	Ccnb1
10	70922832	71159700	ENSMUSG00000014329	2.29361	3.93218e-47	2.41523e-45	Bicc1
14	21052574	21448569	ENSMUSG00000039197	-1.13914	4.58231e-47	2.8075e-45	Adk
9	119901616	120069879	ENSMUSG00000052336	3.15243	4.72746e-47	2.88919e-45	Cx3cr1
6	128362967	128376146	ENSMUSG00000001517	3.41378	5.41138e-47	3.29891e-45	Foxm1
10	119453830	120087261	ENSMUSG00000034813	5.57476	5.50453e-47	3.34735e-45	Grip1
7	48724380	48726822	ENSMUSG00000109170	4.68982	6.74629e-47	4.0923e-45	Gm45086
6	87980421	87981637	ENSMUSG00000044927	6.95501	7.16601e-47	4.33614e-45	H1fx
18	60803848	60812646	ENSMUSG00000024610	2.56759	7.48917e-47	4.5205e-45	Cd74
15	78926725	78930465	ENSMUSG00000068220	3.63401	8.24197e-47	4.96264e-45	Lgals1
5	108669878	108675569	ENSMUSG00000046959	-1.5897	8.9091e-47	5.35115e-45	Slc26a1
5	108132875	108233628	ENSMUSG00000056531	4.84254	9.39825e-47	5.63112e-45	Ccdc18
17	71496100	71526857	ENSMUSG00000024056	6.50034	1.16973e-46	6.99151e-45	Ndc80
17	6738041	6782784	ENSMUSG00000052397	2.76659	1.29649e-46	7.73022e-45	Ezr
15	58341471	58389244	ENSMUSG00000055114	4.21144	1.66131e-46	9.88136e-45	Anxa13
5	134702593	134747323	ENSMUSG00000029675	3.76607	1.77846e-46	1.05525e-44	Eln
1	139454772	139494091	ENSMUSG00000033952	3.71415	1.79235e-46	1.06091e-44	Aspm
17	40934685	40961988	ENSMUSG00000023921	-1.09221	1.81621e-46	1.07244e-44	Mut
11	72301629	72313733	ENSMUSG00000040483	1.88359	1.97622e-46	1.16411e-44	Xaf1
4	106442329	106464329	ENSMUSG00000044254	-2.87793	2.06133e-46	1.21133e-44	Pcsk9
8	94974751	95014217	ENSMUSG00000031785	2.16098	2.09572e-46	1.22858e-44	Adgrg1
7	127271879	127274055	ENSMUSG00000049091	-1.28171	2.29341e-46	1.34126e-44	Sephs2
5	137981520	137990233	ENSMUSG00000037053	-1.10952	2.56063e-46	1.49397e-44	Azgp1
4	148602554	148615499	ENSMUSG00000028979	-1.01948	2.82864e-46	1.64413e-44	Masp2
6	135137522	135198022	ENSMUSG00000042770	-1.03334	2.83147e-46	1.64413e-44	Hebp1
12	76255298	76319803	ENSMUSG00000021048	-1.5296	2.89299e-46	1.67588e-44	Mthfd1
17	34342933	34344643	ENSMUSG00000036322	2.71543	3.0957e-46	1.78907e-44	H2-Ea-ps
8	126812640	126908215	ENSMUSG00000110697	3.15413	3.13595e-46	1.80805e-44	Gm31718
9	107950136	107972270	ENSMUSG00000032586	4.35198	3.38018e-46	1.94428e-44	Traip
10	7629373	7681136	ENSMUSG00000019795	-1.2371	3.47585e-46	1.99462e-44	Pcmt1
6	57686576	57692078	ENSMUSG00000043162	-1.52099	3.88022e-46	2.22145e-44	Pyurf
7	122159439	122169873	ENSMUSG00000030867	4.67653	4.11571e-46	2.35076e-44	Plk1
5	147314984	147322440	ENSMUSG00000075543	-2.00724	4.43259e-46	2.52586e-44	Urad
2	172345565	172355749	ENSMUSG00000027495	-1.03949	4.70088e-46	2.67251e-44	Fam210b
16	97855209	97962598	ENSMUSG00000045975	-1.24195	5.59647e-46	3.17428e-44	C2cd2
10	3973118	4167081	ENSMUSG00000040675	3.08211	5.76372e-46	3.26157e-44	Mthfd1l
2	122279247	122298165	ENSMUSG00000068452	6.77436	5.9762e-46	3.374e-44	Duox2
11	75531694	75577575	ENSMUSG00000038178	1.83725	6.42505e-46	3.61905e-44	Slc43a2
11	57645442	57787514	ENSMUSG00000020520	1.44436	7.9406e-46	4.46243e-44	Galnt10
9	5345430	5373032	ENSMUSG00000025887	4.28233	9.11396e-46	5.11009e-44	Casp12
1	165174337	165194438	ENSMUSG00000040848	-0.972014	9.35448e-46	5.23294e-44	Sft2d2
10	24915221	24927484	ENSMUSG00000019987	-1.70199	1.26017e-45	7.03335e-44	Arg1
19	29020833	29047961	ENSMUSG00000024782	-1.48595	1.26381e-45	7.03763e-44	Ak3
4	89306299	89311039	ENSMUSG00000073802	4.15298	1.274e-45	7.07822e-44	Cdkn2b
5	21372642	21378374	ENSMUSG00000039899	3.44313	1.32421e-45	7.3239e-44	Fgl2
11	101488764	101551955	ENSMUSG00000017146	2.74828	1.32208e-45	7.3239e-44	Brca1
2	84734058	84738655	ENSMUSG00000034059	6.84952	1.54274e-45	8.51329e-44	Ypel4
6	116410077	116461178	ENSMUSG00000025701	7.44303	1.60748e-45	8.85058e-44	Alox5
7	64501706	64753878	ENSMUSG00000030519	3.56894	1.93147e-45	1.06105e-43	Apba2
9	7344381	7369499	ENSMUSG00000049723	4.88152	2.07027e-45	1.13475e-43	Mmp12
10	69335146	69352938	ENSMUSG00000019942	4.36293	2.47935e-45	1.35593e-43	Cdk1
3	95228732	95236409	ENSMUSG00000046722	1.30341	3.0079e-45	1.64132e-43	Cdc42se1
14	65805837	65817822	ENSMUSG00000022033	5.80374	3.62632e-45	1.97437e-43	Pbk
12	84430717	84451004	ENSMUSG00000021238	-1.14516	6.9536e-45	3.7775e-43	Aldh6a1
17	72918305	72941947	ENSMUSG00000024063	1.6262	1.08559e-44	5.88432e-43	Lbh
12	103434211	103440239	ENSMUSG00000064215	1.41888	1.18341e-44	6.40036e-43	Ifi27
11	99041244	99054392	ENSMUSG00000017493	-0.855377	1.19876e-44	6.46907e-43	Igfbp4
12	111971559	112068854	ENSMUSG00000054003	4.0213	1.33348e-44	7.18022e-43	Tdrd9
9	122175874	122294423	ENSMUSG00000037949	1.24424	1.44552e-44	7.76644e-43	Ano10
18	12972252	12992948	ENSMUSG00000024423	1.64116	1.4581e-44	7.81684e-43	Impact
3	152093533	152166230	ENSMUSG00000039131	8.57244	1.57559e-44	8.42817e-43	Gipc2
1	169497934	169531464	ENSMUSG00000026683	5.71754	1.91091e-44	1.01996e-42	Nuf2
9	66955388	66975484	ENSMUSG00000032370	-1.21386	1.99424e-44	1.06212e-42	Lactb
17	94750100	94775132	ENSMUSG00000098090	6.12543	2.10698e-44	1.11972e-42	2700099C18Rik
13	96480690	96542579	ENSMUSG00000021668	2.08615	2.21914e-44	1.17677e-42	Polk
4	154278486	154301676	ENSMUSG00000029032	2.90609	2.23158e-44	1.18081e-42	Arhgef16
19	4214238	4223490	ENSMUSG00000040663	3.71227	2.76525e-44	1.46003e-42	Clcf1
3	95526786	95556403	ENSMUSG00000038642	2.18841	2.80145e-44	1.47595e-42	Ctss
19	40550257	40588463	ENSMUSG00000025007	2.91348	3.02537e-44	1.5905e-42	Aldh18a1
1	130826684	130852249	ENSMUSG00000026417	-2.4071	3.46206e-44	1.81569e-42	Pigr
19	61224402	61228418	ENSMUSG00000059326	2.67578	3.46858e-44	1.81569e-42	Csf2ra
7	84246278	84410176	ENSMUSG00000015709	6.6814	4.19212e-44	2.18976e-42	Arnt2
9	92249750	92272278	ENSMUSG00000032369	2.13694	4.33219e-44	2.2581e-42	Plscr1
15	55923402	55960906	ENSMUSG00000115200	2.45912	5.44568e-44	2.83245e-42	Gm46516
14	30929180	30943289	ENSMUSG00000006529	-1.52442	6.23604e-44	3.23665e-42	Itih1
18	43728069	43737237	ENSMUSG00000024503	8.59822	6.33468e-44	3.28088e-42	Spink1
12	16988648	17000408	ENSMUSG00000045679	3.05458	6.97394e-44	3.60433e-42	Pqlc3
9	59656368	59679375	ENSMUSG00000032294	1.73394	7.97557e-44	4.11331e-42	Pkm
1	184786767	184811313	ENSMUSG00000026621	-1.14333	9.82405e-44	5.05597e-42	2021-03-01
8	122578242	122611463	ENSMUSG00000015027	2.37235	1.01776e-43	5.22693e-42	Galns
19	6084983	6091777	ENSMUSG00000024791	5.56366	1.14151e-43	5.8502e-42	Cdca5
14	70577637	70582688	ENSMUSG00000045211	2.38024	1.18841e-43	6.07777e-42	Nudt18
1	133131143	133139783	ENSMUSG00000046062	-0.872644	1.23423e-43	6.29894e-42	Ppp1r15b
17	24736642	24742778	ENSMUSG00000075705	-0.923152	1.30214e-43	6.6317e-42	Msrb1
11	116008457	116012719	ENSMUSG00000020766	-1.53606	1.40433e-43	7.13729e-42	Galk1
19	38055025	38074425	ENSMUSG00000024989	5.22906	1.61635e-43	8.19779e-42	Cep55
2	43555329	43682715	ENSMUSG00000026866	-1.40647	1.74517e-43	8.83278e-42	Kynu
X	103697414	103821983	ENSMUSG00000033965	-1.27877	1.95072e-43	9.85274e-42	Slc16a2
10	80258151	80261012	ENSMUSG00000020150	-1.398	2.17732e-43	1.09746e-41	Gamt
4	81278500	81442815	ENSMUSG00000028402	-1.39304	2.42491e-43	1.21974e-41	Mpdz
2	25054355	25062881	ENSMUSG00000006476	-1.0485	2.87618e-43	1.44376e-41	Nsmf
17	33555719	33607764	ENSMUSG00000024300	2.7295	2.89755e-43	1.45151e-41	Myo1f
17	31944769	32034508	ENSMUSG00000002076	3.4848	3.13319e-43	1.56634e-41	Hsf2bp
5	100441918	100500639	ENSMUSG00000035310	1.65016	3.65652e-43	1.82423e-41	Lin54
6	71463311	71466062	ENSMUSG00000107460	6.12223	4.33112e-43	2.15639e-41	Gm44186
17	23675445	23677468	ENSMUSG00000023905	2.87016	4.55916e-43	2.26531e-41	Tnfrsf12a
8	11198423	11312826	ENSMUSG00000031502	1.85985	4.66018e-43	2.31081e-41	Col4a1
18	61259008	61259972	ENSMUSG00000091957	-0.998204	4.8646e-43	2.40729e-41	Rps2-ps10
10	97565128	97572703	ENSMUSG00000036446	2.65059	4.98172e-43	2.46027e-41	Lum
8	110266977	110610253	ENSMUSG00000059854	5.98554	6.56358e-43	3.23494e-41	Hydin
8	111311797	111338177	ENSMUSG00000012519	2.56404	6.72233e-43	3.30652e-41	Mlkl
2	30185124	30205847	ENSMUSG00000039648	-1.00028	8.75296e-43	4.29668e-41	Kyat1
3	57841895	57848079	ENSMUSG00000027805	2.89318	1.06319e-42	5.20854e-41	Pfn2
11	75461715	75470899	ENSMUSG00000038217	-1.62333	1.07132e-42	5.2379e-41	Tlcd2
15	78428564	78439303	ENSMUSG00000033287	2.59821	1.09852e-42	5.36016e-41	Kctd17
4	148804429	148954889	ENSMUSG00000028977	4.19029	1.24385e-42	6.05722e-41	Casz1
1	23366424	23397772	ENSMUSG00000026158	-1.7838	1.35447e-42	6.58276e-41	Ogfrl1
2	119609512	119618469	ENSMUSG00000072980	5.93105	1.53034e-42	7.42274e-41	Oip5
9	75625741	75637771	ENSMUSG00000032184	4.3822	1.73452e-42	8.39647e-41	Lysmd2
8	106603351	106670246	ENSMUSG00000000303	1.99737	2.0725e-42	1.00127e-40	Cdh1
14	44544055	44637201	ENSMUSG00000115801	5.01699	2.14893e-42	1.03615e-40	AC160336.1
14	31260375	31323896	ENSMUSG00000019027	5.06117	2.87084e-42	1.38151e-40	Dnah1
6	4902917	5165661	ENSMUSG00000032827	2.25933	2.97244e-42	1.42759e-40	Ppp1r9a
10	7589800	7625483	ENSMUSG00000019796	2.48801	4.43509e-42	2.12589e-40	Lrp11
8	93201218	93229619	ENSMUSG00000061959	-3.06733	4.63229e-42	2.21607e-40	Ces1e
13	43784775	43803132	ENSMUSG00000015396	3.31547	5.09038e-42	2.43046e-40	Cd83
6	85910154	85915687	ENSMUSG00000057103	-1.57068	5.82657e-42	2.77654e-40	Nat8f1
1	139804167	139858702	ENSMUSG00000033898	-0.951362	7.03718e-42	3.34691e-40	Cfhr2
2	132904389	132945906	ENSMUSG00000027356	3.48396	7.10921e-42	3.3746e-40	Fermt1
18	36725074	36726736	ENSMUSG00000051439	3.28754	7.31032e-42	3.46334e-40	Cd14
19	29608214	29648415	ENSMUSG00000046324	1.42963	7.72946e-42	3.65483e-40	Ermp1
12	111828457	111908110	ENSMUSG00000021285	1.14252	7.99784e-42	3.77442e-40	Ppp1r13b
5	139271876	139325622	ENSMUSG00000056413	4.19823	9.27645e-42	4.36941e-40	Adap1
8	31814551	32884029	ENSMUSG00000062991	3.89028	9.54641e-42	4.48792e-40	Nrg1
2	118598211	118641591	ENSMUSG00000040084	4.65569	1.00928e-41	4.73568e-40	Bub1b
6	124913681	124920103	ENSMUSG00000030122	-1.41139	1.09726e-41	5.13861e-40	Ptms
4	119203570	119232712	ENSMUSG00000078584	-1.2849	1.10562e-41	5.1679e-40	AU022252
12	116405402	116463731	ENSMUSG00000042029	3.25889	1.19013e-41	5.55229e-40	Ncapg2
8	69088646	69113711	ENSMUSG00000006273	0.826824	1.19502e-41	5.56446e-40	Atp6v1b2
4	63362449	63365878	ENSMUSG00000061540	3.24594	1.29715e-41	6.02854e-40	Orm2
12	99190078	99563582	ENSMUSG00000033713	-1.50556	1.35342e-41	6.27812e-40	Foxn3
3	92483952	92485895	ENSMUSG00000050359	7.19274	1.42119e-41	6.57999e-40	Sprr1a
10	117277331	117282321	ENSMUSG00000069516	2.09065	1.49384e-41	6.90327e-40	Lyz2
4	106136111	106137778	ENSMUSG00000081189	7.85798	1.78469e-41	8.2318e-40	Hspd1-ps4
2	119047119	119105501	ENSMUSG00000027326	3.84696	2.07719e-41	9.56291e-40	Knl1
17	40923051	40935047	ENSMUSG00000023919	2.11464	2.17432e-41	9.99125e-40	Cenpq
X	136138996	136140443	ENSMUSG00000047844	4.94977	2.36839e-41	1.08626e-39	Bex4
19	8335371	8405111	ENSMUSG00000052562	-1.47316	2.47179e-41	1.13156e-39	Slc22a30
5	103425192	103598303	ENSMUSG00000034573	2.11649	2.77861e-41	1.26964e-39	Ptpn13
17	32685627	32703352	ENSMUSG00000073424	-0.696476	2.80414e-41	1.27892e-39	Cyp4f15
14	55560006	55570065	ENSMUSG00000022214	-0.925635	3.66384e-41	1.6679e-39	Dcaf11
14	22019712	23056085	ENSMUSG00000063458	4.71986	3.72367e-41	1.69198e-39	Lrmda
11	69664213	69666153	ENSMUSG00000018774	2.00967	4.12196e-41	1.86949e-39	Cd68
11	77515121	77538607	ENSMUSG00000000686	-1.74296	4.9332e-41	2.23328e-39	Abhd15
1	181896384	182019990	ENSMUSG00000022995	2.88414	4.98788e-41	2.25386e-39	Enah
1	191170296	191218039	ENSMUSG00000026628	3.1193	5.4971e-41	2.47938e-39	Atf3
1	136213531	136234264	ENSMUSG00000041605	6.07379	6.77383e-41	3.0496e-39	Inava
7	45470987	45488805	ENSMUSG00000011382	-1.17513	7.3944e-41	3.32286e-39	Dhdh
3	116594982	116631004	ENSMUSG00000027959	3.03672	7.42656e-41	3.33119e-39	Sass6
1	67123026	67231259	ENSMUSG00000025991	-1.81513	8.17872e-41	3.66185e-39	Cps1
7	30434982	30445535	ENSMUSG00000006651	3.42294	9.87605e-41	4.41371e-39	Aplp1
8	18690263	18741562	ENSMUSG00000031465	3.37623	1.03368e-40	4.61117e-39	Angpt2
5	31292242	31296080	ENSMUSG00000038552	-1.2555	1.16747e-40	5.19855e-39	Fndc4
16	95702075	95721051	ENSMUSG00000022895	1.31798	1.26813e-40	5.6365e-39	Ets2
10	62920633	62946498	ENSMUSG00000071253	-1.01859	1.31782e-40	5.84673e-39	Slc25a16
1	21240589	21265661	ENSMUSG00000025934	-1.10452	1.36424e-40	6.04169e-39	Gsta3
7	131410601	131448944	ENSMUSG00000030861	-1.06622	1.45536e-40	6.43361e-39	Acadsb
9	75232020	75305451	ENSMUSG00000033590	5.48738	1.58543e-40	6.99592e-39	Myo5c
17	24840143	24864450	ENSMUSG00000024158	-0.954233	1.74163e-40	7.67132e-39	Hagh
19	44989101	45003397	ENSMUSG00000025207	-0.867663	2.74701e-40	1.20779e-38	Sema4g
5	91257571	91283421	ENSMUSG00000107198	2.76778	2.76977e-40	1.21561e-38	Gm19619
7	104409025	104465193	ENSMUSG00000030921	2.3041	2.92241e-40	1.27828e-38	Trim30a
9	78536488	78588041	ENSMUSG00000049624	-1.17979	2.92302e-40	1.27828e-38	Slc17a5
5	130011258	130029247	ENSMUSG00000025533	-1.81548	3.06717e-40	1.33893e-38	Asl
5	123171807	123182727	ENSMUSG00000029445	-1.95126	3.37962e-40	1.47269e-38	Hpd
14	51921362	51922773	ENSMUSG00000068392	4.19765	3.52705e-40	1.5342e-38	Rnase13
3	101040232	101110278	ENSMUSG00000027864	2.27093	3.84293e-40	1.66864e-38	Ptgfrn
3	8925593	9004723	ENSMUSG00000027506	1.74556	4.56623e-40	1.97919e-38	Tpd52
4	44300876	44364675	ENSMUSG00000035683	5.06401	4.87322e-40	2.10851e-38	Melk
10	93523338	93540033	ENSMUSG00000015890	-1.52024	5.73821e-40	2.47838e-38	Amdhd1
17	37193892	37196095	ENSMUSG00000035186	6.58692	6.15022e-40	2.65165e-38	Ubd
2	62664285	62694109	ENSMUSG00000026893	1.40749	6.36917e-40	2.74121e-38	Gca
14	55478758	55490340	ENSMUSG00000022210	-1.05322	7.01842e-40	3.01533e-38	Dhrs4
11	8826708	8973266	ENSMUSG00000046634	8.36403	8.70602e-40	3.73381e-38	Pkd1l1
12	23780857	23784131	ENSMUSG00000113691	7.53534	8.92113e-40	3.81937e-38	Gm38699
9	108936633	108949623	ENSMUSG00000025651	-0.977027	9.50702e-40	4.06309e-38	Uqcrc1
1	138062861	138175708	ENSMUSG00000026395	1.95764	1.10454e-39	4.7123e-38	Ptprc
15	81992523	82033862	ENSMUSG00000022472	-1.14878	1.12933e-39	4.8097e-38	Desi1
11	102905529	102925124	ENSMUSG00000051378	6.11228	1.32142e-39	5.61797e-38	Kif18b
18	84088158	84097514	ENSMUSG00000049090	-1.06039	1.36749e-39	5.80377e-38	Zadh2
X	150806370	150814345	ENSMUSG00000025268	2.02955	1.5062e-39	6.38137e-38	Maged2
13	95627177	95891922	ENSMUSG00000021676	-1.03648	1.56035e-39	6.59936e-38	Iqgap2
9	70407692	70421547	ENSMUSG00000032218	3.52518	1.75877e-39	7.4257e-38	Ccnb2
10	88091432	88146941	ENSMUSG00000035365	6.08308	1.8473e-39	7.78604e-38	Parpbp
11	99428403	99438150	ENSMUSG00000035775	7.82591	2.29657e-39	9.663e-38	Krt20
2	120089175	120154606	ENSMUSG00000027293	1.87611	2.34572e-39	9.85285e-38	Ehd4
6	113424634	113435760	ENSMUSG00000030278	3.9547	2.76643e-39	1.16e-37	Cidec
11	4097039	4123415	ENSMUSG00000003585	-0.906312	2.93783e-39	1.22976e-37	Sec14l2
8	35587798	35679449	ENSMUSG00000070056	-1.70012	3.61192e-39	1.50935e-37	Mfhas1
9	114978569	115232225	ENSMUSG00000040875	4.52758	4.05417e-39	1.69126e-37	Osbpl10
1	161240112	161251219	ENSMUSG00000026701	-0.818706	4.3137e-39	1.79647e-37	Prdx6
7	80711583	80825974	ENSMUSG00000030536	2.00262	6.1545e-39	2.55872e-37	Iqgap1
7	30493622	30513402	ENSMUSG00000036892	-1.13691	6.44371e-39	2.67441e-37	Prodh2
2	103263433	103303278	ENSMUSG00000012350	2.87051	7.24444e-39	3.00165e-37	Ehf
14	55540266	55551242	ENSMUSG00000040618	2.64007	8.62175e-39	3.56628e-37	Pck2
2	156420909	156543214	ENSMUSG00000027624	2.35741	8.94539e-39	3.6939e-37	Epb41l1
X	74223461	74249820	ENSMUSG00000031328	1.53526	9.44428e-39	3.89334e-37	Flna
9	124121543	124147699	ENSMUSG00000079227	2.27541	9.74331e-39	4.00985e-37	Ccr5
8	123840831	123860209	ENSMUSG00000031971	3.85931	1.04475e-38	4.29242e-37	Ccsap
7	99219084	99238619	ENSMUSG00000052396	5.24824	1.11069e-38	4.55568e-37	Mogat2
10	77052178	77166548	ENSMUSG00000001435	-0.999499	1.12571e-38	4.60956e-37	Col18a1
6	140622663	140678472	ENSMUSG00000030232	0.964086	1.24046e-38	5.07097e-37	Aebp2
13	8885501	8892451	ENSMUSG00000058258	-2.59272	1.3057e-38	5.32873e-37	Idi1
13	49187485	49196244	ENSMUSG00000037966	-0.801882	1.32826e-38	5.41178e-37	Ninj1
17	33875666	33890661	ENSMUSG00000079553	4.16821	1.4447e-38	5.87639e-37	Kifc1
9	53771538	53818154	ENSMUSG00000042195	8.70028	1.51373e-38	6.14696e-37	Slc35f2
11	11114223	11268931	ENSMUSG00000050830	8.70159	1.60168e-38	6.4933e-37	Vwc2
2	24603887	24763152	ENSMUSG00000004113	8.71285	1.62799e-38	6.58905e-37	Cacna1b
2	112239468	112247111	ENSMUSG00000027134	4.02886	1.66799e-38	6.73979e-37	Lpcat4
8	105844673	105853278	ENSMUSG00000036672	2.3443	1.86982e-38	7.54285e-37	Cenpt
11	49609263	49652739	ENSMUSG00000020357	1.97023	2.10615e-38	8.4822e-37	Flt4
6	72953236	72957247	ENSMUSG00000097569	7.45072	2.16149e-38	8.69076e-37	Gm26640
10	63060162	63077962	ENSMUSG00000112129	-1.03225	2.2763e-38	9.13733e-37	Pbld1
15	85205949	85286535	ENSMUSG00000006369	3.68487	2.38613e-38	9.56251e-37	Fbln1
11	69964779	69967885	ENSMUSG00000018569	4.75861	2.45126e-38	9.80745e-37	Cldn7
3	145987870	146021720	ENSMUSG00000036863	-3.93395	2.51623e-38	1.0051e-36	Syde2
4	115000159	115043196	ENSMUSG00000028718	5.53119	3.47835e-38	1.38714e-36	Stil
2	119237362	119249527	ENSMUSG00000027315	3.91553	3.85062e-38	1.5331e-36	Spint1
15	97854425	97910630	ENSMUSG00000022479	4.3018	4.32485e-38	1.71911e-36	Vdr
14	73525319	73596142	ENSMUSG00000022110	-1.01114	4.38317e-38	1.73946e-36	Sucla2
12	112760655	112768990	ENSMUSG00000052160	2.20484	4.6183e-38	1.82981e-36	Pld4
19	4007497	4012806	ENSMUSG00000037916	-0.813365	5.36434e-38	2.12195e-36	Ndufv1
9	44686304	44735198	ENSMUSG00000048537	1.97393	5.50134e-38	2.17141e-36	Phldb1
13	41182381	41220405	ENSMUSG00000021364	-1.93813	5.50712e-38	2.17141e-36	Elovl2
5	107437997	107511207	ENSMUSG00000111375	2.67476	6.93349e-38	2.72941e-36	Btbd8
13	3358273	3363862	ENSMUSG00000096107	5.96886	7.58105e-38	2.97952e-36	Gm16505
MT	15356	15422	ENSMUSG00000064372	-1.47186	8.57974e-38	3.36662e-36	mt-Tp
2	173206612	173218923	ENSMUSG00000027514	2.69705	9.32924e-38	3.65485e-36	Zbp1
6	48537615	48541801	ENSMUSG00000039347	2.31357	9.61e-38	3.75882e-36	Atp6v0e2
8	70629393	70632456	ENSMUSG00000038508	3.23396	9.97939e-38	3.89706e-36	Gdf15
1	45311538	45349706	ENSMUSG00000026043	2.66244	1.05183e-37	4.10095e-36	Col3a1
7	97081586	97308946	ENSMUSG00000004508	2.80664	1.20224e-37	4.67994e-36	Gab2
13	24907579	24937661	ENSMUSG00000035936	-1.36334	1.23395e-37	4.79573e-36	Aldh5a1
7	144588549	144751974	ENSMUSG00000031075	2.34471	1.2462e-37	4.83565e-36	Ano1
6	90604725	90646412	ENSMUSG00000030089	2.82265	1.41112e-37	5.46692e-36	Slc41a3
11	62551171	62553213	ENSMUSG00000019505	1.20698	1.7133e-37	6.62709e-36	Ubb
5	30092940	30097686	ENSMUSG00000104667	6.50604	1.80837e-37	6.98379e-36	Gm4961
3	93555080	93564643	ENSMUSG00000041959	1.18914	1.92816e-37	7.43468e-36	S100a10
3	105704599	105720842	ENSMUSG00000048458	5.04125	2.06976e-37	7.96807e-36	Inka2
8	46471037	46536051	ENSMUSG00000018796	-1.95107	2.23031e-37	8.57267e-36	Acsl1
18	61105572	61132149	ENSMUSG00000024621	1.51953	2.54262e-37	9.75776e-36	Csf1r
13	19591706	19619927	ENSMUSG00000002808	4.65649	3.14026e-37	1.20324e-35	Epdr1
3	51660360	51682677	ENSMUSG00000074604	8.66182	3.27631e-37	1.25341e-35	Mgst2
2	129268210	129297212	ENSMUSG00000048327	4.03527	3.44612e-37	1.31501e-35	Ckap2l
4	116995317	117005277	ENSMUSG00000046861	-0.867587	3.4481e-37	1.31501e-35	Hectd3
3	49892526	50443614	ENSMUSG00000027737	6.62512	3.46303e-37	1.31865e-35	Slc7a11
14	57098600	57104702	ENSMUSG00000046352	-1.20842	3.97088e-37	1.50968e-35	Gjb2
14	32322019	32348151	ENSMUSG00000021913	5.73859	3.97939e-37	1.51056e-35	Ogdhl
2	173153048	173159273	ENSMUSG00000027513	-2.52515	4.23775e-37	1.60614e-35	Pck1
X	8185329	8193512	ENSMUSG00000031168	-1.31712	5.78678e-37	2.18984e-35	Ebp
6	90486427	90600203	ENSMUSG00000030088	-1.7115	6.23839e-37	2.35709e-35	Aldh1l1
1	172500047	172507380	ENSMUSG00000026547	2.61725	7.18762e-37	2.71155e-35	Tagln2
3	126921612	127499350	ENSMUSG00000032826	4.64568	7.47534e-37	2.81142e-35	Ank2
11	76902159	76916587	ENSMUSG00000020839	6.3534	7.46425e-37	2.81142e-35	Tmigd1
4	137741733	137796384	ENSMUSG00000028766	1.8874	1.05985e-36	3.97991e-35	Alpl
8	93971588	94012842	ENSMUSG00000031751	-0.822477	1.1033e-36	4.13672e-35	Amfr
7	99657804	99711340	ENSMUSG00000030737	-1.75239	1.1337e-36	4.24415e-35	Slco2b1
6	58932090	59024549	ENSMUSG00000037709	-2.93222	1.1459e-36	4.28327e-35	Fam13a
17	31612623	31637199	ENSMUSG00000024039	-1.45936	1.375e-36	5.1318e-35	Cbs
1	172481788	172498878	ENSMUSG00000037995	4.81914	1.48776e-36	5.54416e-35	Igsf9
1	7088920	7173628	ENSMUSG00000051285	-1.1757	1.74152e-36	6.47995e-35	Pcmtd1
2	152105516	152111376	ENSMUSG00000032802	1.13266	1.84203e-36	6.84352e-35	Srxn1
1	189640606	189688086	ENSMUSG00000026605	4.95568	1.8747e-36	6.95432e-35	Cenpf
X	155213132	155216449	ENSMUSG00000025283	1.61502	2.10086e-36	7.78146e-35	Sat1
4	83220300	83324255	ENSMUSG00000038172	-1.17529	2.26041e-36	8.35975e-35	Ttc39b
11	97029938	97033958	ENSMUSG00000020877	-1.05558	2.36814e-36	8.74494e-35	Scrn2
X	160122209	160138413	ENSMUSG00000031299	-0.948434	2.41364e-36	8.89953e-35	Pdha1
18	9707648	9877995	ENSMUSG00000036103	-1.98676	2.53103e-36	9.31832e-35	Colec12
7	140835018	140837966	ENSMUSG00000025481	-0.818645	2.67123e-36	9.81967e-35	Urah
18	74195299	74207818	ENSMUSG00000036223	6.72798	3.20181e-36	1.17525e-34	Ska1
4	43267159	43373833	ENSMUSG00000028457	2.86262	3.34348e-36	1.22541e-34	Atp8b5
11	3125904	3131004	ENSMUSG00000082286	3.29978	3.5066e-36	1.28327e-34	Pisd-ps1
11	43774606	43901210	ENSMUSG00000050541	-1.40882	4.05417e-36	1.48144e-34	Adra1b
3	116109949	116129688	ENSMUSG00000027962	2.56892	4.33299e-36	1.58096e-34	Vcam1
19	58759723	58777533	ENSMUSG00000025091	8.74245	4.46403e-36	1.62634e-34	Pnliprp2
4	96628773	96664154	ENSMUSG00000052520	-2.12716	5.21793e-36	1.89818e-34	Cyp2j5
3	9427020	9610085	ENSMUSG00000040209	1.76664	6.53014e-36	2.372e-34	Zfp704
10	127517123	127522444	ENSMUSG00000025403	-0.848897	7.24709e-36	2.62852e-34	Shmt2
15	102073773	102097173	ENSMUSG00000058655	-1.00952	8.50254e-36	3.0793e-34	Eif4b
8	70762774	70766663	ENSMUSG00000031838	1.27026	9.10101e-36	3.29117e-34	Ifi30
9	42251595	42264256	ENSMUSG00000032018	-2.58782	9.28016e-36	3.351e-34	Sc5d
1	57995971	58025899	ENSMUSG00000026039	5.78619	1.04392e-35	3.76396e-34	Sgo2a
10	30194569	30200560	ENSMUSG00000075266	3.25668	1.08913e-35	3.92121e-34	Cenpw
5	120483282	120503625	ENSMUSG00000029598	-0.649806	1.30901e-35	4.7059e-34	Plbd2
4	41033074	41048139	ENSMUSG00000028427	6.07758	1.43866e-35	5.16439e-34	Aqp7
15	89089084	89100340	ENSMUSG00000035757	-1.33924	1.56859e-35	5.62253e-34	Selenoo
13	60174405	60177365	ENSMUSG00000052957	-3.37001	1.61674e-35	5.78665e-34	Gas1
1	91411483	91414038	ENSMUSG00000067071	-2.65034	1.76441e-35	6.30595e-34	Hes6
2	68210445	68472268	ENSMUSG00000027030	2.90856	2.12028e-35	7.56676e-34	Stk39
14	59347407	59365470	ENSMUSG00000068245	1.89494	2.36359e-35	8.42278e-34	Phf11d
11	116121846	116131128	ENSMUSG00000054517	-1.69393	2.54422e-35	9.05326e-34	Trim65
7	81600481	81707527	ENSMUSG00000025813	-2.46478	2.72017e-35	9.6653e-34	Homer2
6	85334962	85374634	ENSMUSG00000051343	2.44216	2.83796e-35	1.00692e-33	Rab11fip5
8	40862396	40922308	ENSMUSG00000031596	-1.92944	2.84887e-35	1.00932e-33	Slc7a2
4	117159639	117182639	ENSMUSG00000028678	4.58302	2.91872e-35	1.03258e-33	Kif2c
19	48206025	48805505	ENSMUSG00000063434	5.73708	2.95375e-35	1.04346e-33	Sorcs3
2	172356190	172370535	ENSMUSG00000027496	1.80528	3.10915e-35	1.09677e-33	Aurka
5	90460897	90476602	ENSMUSG00000029368	-1.7999	3.2148e-35	1.13241e-33	Alb
4	62189540	62231047	ENSMUSG00000028389	3.99347	3.53068e-35	1.24188e-33	Zfp37
4	11758147	11817895	ENSMUSG00000028217	6.71086	3.79331e-35	1.33235e-33	Cdh17
4	43058953	43264871	ENSMUSG00000028456	2.19997	3.80921e-35	1.33601e-33	Unc13b
15	76119517	76126596	ENSMUSG00000044361	-2.36814	3.84692e-35	1.34731e-33	BC024139
12	103728156	103830373	ENSMUSG00000071178	-1.24575	4.27606e-35	1.49546e-33	Serpina1b
7	119794006	119848943	ENSMUSG00000030924	2.42213	4.31844e-35	1.50812e-33	Rexo5
14	14346275	14356011	ENSMUSG00000068758	1.86851	4.7696e-35	1.6633e-33	Il3ra
5	134489383	134552434	ENSMUSG00000063146	2.27021	5.3708e-35	1.87029e-33	Clip2
10	63024315	63058813	ENSMUSG00000020072	-1.2526	5.38451e-35	1.8724e-33	Pbld2
5	115241412	115272898	ENSMUSG00000041740	-0.706451	5.4016e-35	1.87567e-33	Rnf10
11	67854523	67922153	ENSMUSG00000020905	6.022	5.71463e-35	1.98156e-33	Usp43
18	20684599	20746404	ENSMUSG00000056124	3.03453	5.82714e-35	2.01771e-33	B4galt6
14	70474558	70520234	ENSMUSG00000022098	-0.917585	5.93511e-35	2.05219e-33	Bmp1
2	72285637	72442610	ENSMUSG00000004085	1.42438	6.06928e-35	2.09562e-33	Map3k20
X	134308084	134362639	ENSMUSG00000031262	7.29503	6.25895e-35	2.15502e-33	Cenpi
16	3872375	3904780	ENSMUSG00000005982	-0.97032	6.25502e-35	2.15502e-33	Naa60
7	27591552	27640826	ENSMUSG00000004056	-0.642877	6.61046e-35	2.27285e-33	Akt2
17	12841079	12868143	ENSMUSG00000068037	7.859	7.00546e-35	2.40527e-33	Mas1
17	31057698	31115777	ENSMUSG00000024030	1.65282	7.09198e-35	2.43157e-33	Abcg1
9	114899341	114933987	ENSMUSG00000050627	1.0592	7.19405e-35	2.46311e-33	Gpd1l
10	77986947	78010083	ENSMUSG00000020277	-1.20478	7.77232e-35	2.65737e-33	Pfkl
3	89315439	89318907	ENSMUSG00000086389	-3.51796	8.54777e-35	2.91842e-33	Gm15998
5	110839979	110874145	ENSMUSG00000029521	2.54586	9.68272e-35	3.30131e-33	Chek2
10	80138632	80145818	ENSMUSG00000003072	-1.00498	9.70535e-35	3.30441e-33	Atp5d
1	191537356	191575544	ENSMUSG00000037474	3.33626	1.20947e-34	4.11221e-33	Dtl
X	52272426	52613950	ENSMUSG00000055653	6.91651	1.29393e-34	4.39324e-33	Gpc3
10	127666901	127701049	ENSMUSG00000040195	1.80783	1.42695e-34	4.83816e-33	Nemp1
6	50110241	50198939	ENSMUSG00000038388	-1.06166	1.44264e-34	4.88458e-33	Mpp6
7	51997171	52006018	ENSMUSG00000074093	-1.83266	1.49722e-34	5.06239e-33	Svip
6	32790976	33060260	ENSMUSG00000053768	-0.856155	1.72063e-34	5.80973e-33	Chchd3
11	3494375	3504821	ENSMUSG00000034570	5.94976	1.96884e-34	6.63867e-33	Inpp5j
4	133292459	133353481	ENSMUSG00000037622	-1.03542	2.10317e-34	7.08184e-33	Wdtc1
13	65241753	65250154	ENSMUSG00000110393	2.22307	2.1134e-34	7.10647e-33	Gm36445
8	80493781	80510542	ENSMUSG00000051839	7.82348	2.42819e-34	8.15378e-33	Gypa
1	159232320	159347640	ENSMUSG00000040782	-0.831333	2.49234e-34	8.35773e-33	Cop1
18	74267605	74282732	ENSMUSG00000024561	1.96853	2.51681e-34	8.42821e-33	Mbd1
14	37067929	37073743	ENSMUSG00000043418	-2.86375	3.22878e-34	1.07976e-32	Lrit2
19	46599084	46657389	ENSMUSG00000047731	-0.749672	3.31125e-34	1.10583e-32	Wbp1l
7	130865756	130913312	ENSMUSG00000040268	1.46247	3.54681e-34	1.18288e-32	Plekha1
1	13623330	13660546	ENSMUSG00000025937	-1.24385	3.93199e-34	1.30956e-32	Lactb2
7	141467392	141471473	ENSMUSG00000025510	0.83882	4.00721e-34	1.33098e-32	Cd151
11	61775649	61855073	ENSMUSG00000004798	-1.18939	4.00561e-34	1.33098e-32	Ulk2
13	100144063	100202092	ENSMUSG00000078945	2.60642	4.68319e-34	1.5534e-32	Naip2
2	121866970	121936220	ENSMUSG00000060227	3.10738	4.82862e-34	1.59946e-32	Casc4
12	105705976	105782447	ENSMUSG00000041323	3.92377	5.66103e-34	1.87266e-32	Ak7
5	33739673	33782817	ENSMUSG00000005299	-0.966772	8.41773e-34	2.78081e-32	Letm1
17	46016993	46032369	ENSMUSG00000023951	-1.0915	8.67235e-34	2.86105e-32	Vegfa
17	6646602	6655900	ENSMUSG00000095677	3.44734	8.7037e-34	2.86753e-32	Dynlt1f
6	85911865	85930284	ENSMUSG00000054226	-1.01118	1.1147e-33	3.66755e-32	Tprkb
16	18060357	18090203	ENSMUSG00000003526	-2.04761	1.3077e-33	4.29677e-32	Prodh
16	26581704	26730117	ENSMUSG00000022514	-1.86821	1.33968e-33	4.39594e-32	Il1rap
9	98486115	98509781	ENSMUSG00000032454	8.25122	1.46796e-33	4.81043e-32	Rbp2
6	35267957	35308131	ENSMUSG00000029843	2.94981	1.51319e-33	4.95199e-32	Slc13a4
15	98872644	98874082	ENSMUSG00000116506	-2.55832	1.56956e-33	5.1296e-32	5730414N17Rik
9	119148023	119157093	ENSMUSG00000010651	-1.56306	1.59341e-33	5.2006e-32	Acaa1b
17	26561489	26656931	ENSMUSG00000001576	-0.93077	1.76139e-33	5.74121e-32	Ergic1
3	108092789	108101432	ENSMUSG00000009108	2.95562	1.77379e-33	5.77392e-32	Gnat2
3	79603788	79629500	ENSMUSG00000027809	-1.19398	1.875e-33	6.09109e-32	Etfdh
19	4445908	4477447	ENSMUSG00000049303	2.86861	1.87621e-33	6.09109e-32	Syt12
1	88673125	88702221	ENSMUSG00000049866	2.07454	1.9515e-33	6.32711e-32	Arl4c
1	191063012	191086474	ENSMUSG00000062510	4.15872	2.10195e-33	6.80586e-32	Nsl1
1	75180860	75192196	ENSMUSG00000033124	-1.16926	2.11235e-33	6.8305e-32	Atg9a
5	30933143	30945591	ENSMUSG00000029161	4.32186	2.58718e-33	8.35485e-32	Cgref1
7	128129547	128150657	ENSMUSG00000030789	4.10199	2.76252e-33	8.90932e-32	Itgax
10	81559488	81566362	ENSMUSG00000054452	-1.0994	3.05462e-33	9.83837e-32	Aes
7	100493337	100502020	ENSMUSG00000033685	2.61321	3.09871e-33	9.96724e-32	Ucp2
11	115974709	116008412	ENSMUSG00000020758	3.21904	3.29307e-33	1.05785e-31	Itgb4
9	107650634	107669530	ENSMUSG00000010064	-1.57316	3.99835e-33	1.28272e-31	Slc38a3
6	128539821	128581608	ENSMUSG00000047228	2.89582	4.25292e-33	1.36261e-31	A2ml1
2	125673095	125674785	ENSMUSG00000091337	1.46824	4.36091e-33	1.39538e-31	Eid1
12	102394084	102439813	ENSMUSG00000021190	1.1715	4.42157e-33	1.41294e-31	Lgmn
2	35400179	35463231	ENSMUSG00000035778	2.25238	4.6194e-33	1.47423e-31	Ggta1
8	13060914	13076026	ENSMUSG00000031445	-0.789559	4.84798e-33	1.54516e-31	Proz
2	164424247	164443887	ENSMUSG00000017009	-1.67586	5.04822e-33	1.60689e-31	Sdc4
17	12378608	12419385	ENSMUSG00000059481	-1.14043	5.29482e-33	1.68319e-31	Plg
7	75769038	75782099	ENSMUSG00000097415	2.09848	5.99051e-33	1.90187e-31	AU020206
13	49261554	49320311	ENSMUSG00000037946	3.03275	6.08921e-33	1.9307e-31	Fgd3
13	24327404	24477377	ENSMUSG00000016756	-1.75216	6.4044e-33	2.02801e-31	Cmah
2	65316430	65364034	ENSMUSG00000061171	3.75237	7.00462e-33	2.2152e-31	Slc38a11
7	104218793	104235152	ENSMUSG00000072244	2.34862	7.11869e-33	2.24837e-31	Trim6
11	4091480	4095445	ENSMUSG00000004748	-1.43327	7.93707e-33	2.50361e-31	Mtfp1
17	84956741	85023991	ENSMUSG00000061130	-0.821642	8.09466e-33	2.55003e-31	Ppm1b
10	81574561	81590845	ENSMUSG00000034771	-1.32899	8.42089e-33	2.64938e-31	Tle2
15	75007303	75024410	ENSMUSG00000100287	3.7908	1.11712e-32	3.51018e-31	Gm28068
6	113531682	113597017	ENSMUSG00000034023	4.86054	1.24209e-32	3.89783e-31	Fancd2
11	62820231	62850808	ENSMUSG00000047821	3.8757	1.27387e-32	3.99244e-31	Trim16
7	26004605	26028906	ENSMUSG00000108606	6.22094	1.27894e-32	4.00319e-31	Cyp2b27-ps
6	121635376	121679227	ENSMUSG00000030111	6.97093	1.34061e-32	4.19086e-31	A2m
10	7832470	7870396	ENSMUSG00000039981	2.82364	1.45525e-32	4.54342e-31	Zc3h12d
GL456221.1	111572	163011	ENSMUSG00000062783	4.00589	1.50692e-32	4.69876e-31	Csprs
5	134237834	134314760	ENSMUSG00000060261	-0.89441	1.52256e-32	4.74147e-31	Gtf2i
9	88840236	88858870	ENSMUSG00000097177	3.2893	1.64464e-32	5.11513e-31	9330159M07Rik
4	86578855	86612055	ENSMUSG00000038047	1.70808	1.78912e-32	5.5574e-31	Haus6
11	73135485	73138294	ENSMUSG00000050107	3.60692	1.81982e-32	5.64559e-31	Haspin
1	193221634	193264075	ENSMUSG00000016194	-1.59724	1.82458e-32	5.6532e-31	Hsd11b1
2	69686815	69713516	ENSMUSG00000027086	-1.04565	1.91539e-32	5.92703e-31	Fastkd1
11	5872180	5878292	ENSMUSG00000020471	-1.77409	1.99286e-32	6.15897e-31	Pold2
4	134468320	134473843	ENSMUSG00000028832	2.98823	2.14978e-32	6.63553e-31	Stmn1
9	26974135	26999566	ENSMUSG00000031969	-0.810437	2.47997e-32	7.64507e-31	Acad8
7	3289080	3300442	ENSMUSG00000068566	1.56425	2.4835e-32	7.6463e-31	Myadm
11	78397087	78422217	ENSMUSG00000001095	-2.99157	2.60976e-32	8.02492e-31	Slc13a2
7	112427505	112591692	ENSMUSG00000030770	-0.861161	2.66839e-32	8.19489e-31	Parva
5	124834418	124862424	ENSMUSG00000037979	5.73515	3.1735e-32	9.73393e-31	Ccdc92
17	12741311	12860136	ENSMUSG00000078247	4.35732	3.40225e-32	1.04225e-30	Airn
4	11558922	11615805	ENSMUSG00000078773	2.38434	3.78121e-32	1.15689e-30	Rad54b
3	108653913	108678840	ENSMUSG00000027884	-0.868465	4.42194e-32	1.35123e-30	Clcc1
11	108343354	108414396	ENSMUSG00000000049	-0.827562	4.60235e-32	1.40461e-30	Apoh
18	74779197	74806207	ENSMUSG00000036880	-0.871975	4.85625e-32	1.48025e-30	Acaa2
18	35829818	35861687	ENSMUSG00000046668	-1.10721	5.10775e-32	1.55497e-30	Cxxc5
17	29114145	29148980	ENSMUSG00000064147	6.33758	5.26187e-32	1.5999e-30	Rab44
4	11156431	11174379	ENSMUSG00000028211	1.73016	5.59742e-32	1.69981e-30	Trp53inp1
1	160978585	161005863	ENSMUSG00000026715	-0.878521	6.22037e-32	1.8843e-30	Serpinc1
X	162901238	163032508	ENSMUSG00000031360	1.81941	6.21822e-32	1.8843e-30	Ctps2
16	44139830	44163366	ENSMUSG00000022698	-0.78246	7.47862e-32	2.26265e-30	Naa50
17	33685692	33718670	ENSMUSG00000079557	-1.11729	7.58164e-32	2.29099e-30	2021-03-02
10	106933517	107123668	ENSMUSG00000035948	-3.26818	7.87643e-32	2.37713e-30	Acss3
X	23219271	23365082	ENSMUSG00000036782	2.91938	7.98512e-32	2.40696e-30	Klhl13
18	58659482	58679570	ENSMUSG00000024601	-0.92316	8.11147e-32	2.44203e-30	Isoc1
7	79391929	79450264	ENSMUSG00000039187	6.29087	8.22042e-32	2.47179e-30	Fanci
1	140084708	140183764	ENSMUSG00000026365	-1.44604	8.94768e-32	2.68716e-30	Cfh
11	60788104	60811718	ENSMUSG00000020534	-1.34412	9.34676e-32	2.80357e-30	Shmt1
14	59559388	59597959	ENSMUSG00000021982	-0.903197	1.02714e-31	3.07713e-30	Cdadc1
3	135281221	135304426	ENSMUSG00000028167	-1.99736	1.05475e-31	3.156e-30	Bdh2
15	76343523	76346260	ENSMUSG00000022551	-1.02915	1.11958e-31	3.34588e-30	Cyc1
11	109473374	109573330	ENSMUSG00000020604	1.52446	1.16506e-31	3.47754e-30	Arsg
3	32736990	32751566	ENSMUSG00000027673	-0.937452	1.17623e-31	3.50661e-30	Ndufb5
10	76575648	76590338	ENSMUSG00000001155	-0.894705	1.19519e-31	3.55877e-30	Ftcd
4	40143081	40198338	ENSMUSG00000028405	-0.781949	1.38159e-31	4.1088e-30	Aco1
10	107271686	107421474	ENSMUSG00000019906	-1.61392	1.42053e-31	4.21947e-30	Lin7a
16	52248996	52454074	ENSMUSG00000022636	0.957994	1.46675e-31	4.35148e-30	Alcam
15	78406416	78414013	ENSMUSG00000071711	-1.03271	1.55183e-31	4.59829e-30	Mpst
5	91517615	91626894	ENSMUSG00000034981	4.23888	1.694e-31	5.0135e-30	Parm1
1	128331590	128359664	ENSMUSG00000026355	1.80243	1.79361e-31	5.3019e-30	Mcm6
15	95790843	95974751	ENSMUSG00000064210	1.71952	1.90361e-31	5.62025e-30	Ano6
3	158036662	158068487	ENSMUSG00000063052	1.22382	1.99349e-31	5.8785e-30	Lrrc40
8	114133557	114154739	ENSMUSG00000031767	-1.93882	2.09666e-31	6.17528e-30	Nudt7
17	34282744	34287827	ENSMUSG00000036594	2.48494	2.19476e-31	6.45644e-30	H2-Aa
1	88211959	88218997	ENSMUSG00000089960	-2.25236	2.30234e-31	6.76479e-30	Ugt1a1
9	109095389	109119917	ENSMUSG00000053646	1.75991	2.3428e-31	6.8754e-30	Plxnb1
9	44799397	44803072	ENSMUSG00000039438	-1.02749	2.62532e-31	7.69528e-30	Ttc36
9	21015985	21028817	ENSMUSG00000037405	1.66188	2.88535e-31	8.44733e-30	Icam1
17	53674786	53689333	ENSMUSG00000023940	5.98514	2.89386e-31	8.4621e-30	Sgo1
7	111067750	111083030	ENSMUSG00000005610	-0.679089	2.94596e-31	8.60416e-30	Eif4g2
12	104101113	104106137	ENSMUSG00000041550	6.03643	2.95776e-31	8.62832e-30	Serpina5
17	32924688	32947402	ENSMUSG00000024055	-0.975851	3.01692e-31	8.79043e-30	Cyp4f13
11	78512193	78522736	ENSMUSG00000001100	-0.771914	3.25482e-31	9.47229e-30	Poldip2
7	27124481	27130674	ENSMUSG00000086868	-2.01319	3.44077e-31	1.00016e-29	Gm15883
18	34937414	34954357	ENSMUSG00000024359	-0.854814	3.5667e-31	1.03553e-29	Hspa9
8	119809222	119840544	ENSMUSG00000031827	1.12678	4.19545e-31	1.21663e-29	Cotl1
4	43654227	43656466	ENSMUSG00000028470	-1.09027	4.77059e-31	1.38178e-29	Hint2
4	134356372	134383850	ENSMUSG00000028838	-2.14048	4.91042e-31	1.42059e-29	Extl1
1	80501073	80758527	ENSMUSG00000038608	2.06481	5.02654e-31	1.45247e-29	Dock10
2	150786735	150831758	ENSMUSG00000033059	2.97274	5.27819e-31	1.52338e-29	Pygb
1	135146824	135156269	ENSMUSG00000026426	1.37167	5.92908e-31	1.70923e-29	Arl8a
10	77530252	77565708	ENSMUSG00000000290	1.84028	6.28986e-31	1.81109e-29	Itgb2
4	150068539	150070997	ENSMUSG00000102813	4.46794	6.58497e-31	1.89384e-29	Gm37795
3	107938847	107943749	ENSMUSG00000068762	-1.27808	6.84814e-31	1.96721e-29	Gstm6
11	60536381	60558512	ENSMUSG00000042650	-0.774856	7.11114e-31	2.04036e-29	Alkbh5
9	78081499	78109065	ENSMUSG00000001366	-0.93647	7.91834e-31	2.2693e-29	Fbxo9
7	44489937	44496529	ENSMUSG00000008140	-1.04878	8.3893e-31	2.40146e-29	Emc10
14	54567472	54577558	ENSMUSG00000022178	1.96165	9.25206e-31	2.64533e-29	Ajuba
6	127125162	127152193	ENSMUSG00000000184	1.79687	1.03222e-30	2.94785e-29	Ccnd2
15	86139128	86186141	ENSMUSG00000035891	1.84349	1.18847e-30	3.39013e-29	Cerk
10	75401115	75441679	ENSMUSG00000033427	-0.698722	1.213e-30	3.45605e-29	Upb1
9	45172726	45204092	ENSMUSG00000032091	5.25826	1.2777e-30	3.63616e-29	Tmprss4
5	114896936	114912234	ENSMUSG00000029561	1.72767	1.29157e-30	3.67135e-29	Oasl2
8	104926260	104934672	ENSMUSG00000031886	1.96388	1.31218e-30	3.72561e-29	Ces2e
12	108106431	108179314	ENSMUSG00000056770	-0.910988	1.34904e-30	3.82584e-29	Setd3
2	25222160	25224702	ENSMUSG00000036752	1.44175	1.42259e-30	4.02973e-29	Tubb4b
9	15316915	15357788	ENSMUSG00000046111	1.44714	1.79734e-30	5.08538e-29	Cep295
4	135946448	135962617	ENSMUSG00000028672	-0.688167	1.83035e-30	5.1728e-29	Hmgcl
8	107150640	107187471	ENSMUSG00000031924	-1.37763	1.9911e-30	5.6206e-29	Cyb5b
5	25689812	25705825	ENSMUSG00000028933	2.03443	2.02543e-30	5.71092e-29	Xrcc2
11	26471322	26593999	ENSMUSG00000064090	1.96683	2.03392e-30	5.72825e-29	Vrk2
10	128083273	128090391	ENSMUSG00000025393	-0.859725	2.05949e-30	5.79358e-29	Atp5b
4	126753544	126870070	ENSMUSG00000028830	1.03306	2.10155e-30	5.90511e-29	AU040320
15	83604999	83725021	ENSMUSG00000016763	5.43763	2.24945e-30	6.31344e-29	Scube1
X	36598206	36606079	ENSMUSG00000006373	-0.887153	2.30843e-30	6.47155e-29	Pgrmc1
9	41964720	42124297	ENSMUSG00000049313	2.69934	2.41984e-30	6.77611e-29	Sorl1
10	90989311	91082770	ENSMUSG00000019979	2.37449	2.53501e-30	7.09049e-29	Apaf1
4	136895917	136898803	ENSMUSG00000036887	1.61713	2.8238e-30	7.88922e-29	C1qa
2	105224320	105379796	ENSMUSG00000055312	-1.21768	2.86905e-30	8.00647e-29	Them7
1	90042132	90153401	ENSMUSG00000026301	7.91674	2.98932e-30	8.3326e-29	Iqca
17	34305877	34316199	ENSMUSG00000060586	2.82574	3.11726e-30	8.67932e-29	H2-Eb1
1	153899944	153909723	ENSMUSG00000026473	-1.71924	3.24851e-30	9.03449e-29	Glul
1	51749765	51916071	ENSMUSG00000018417	-0.778198	3.63695e-30	1.01033e-28	Myo1b
15	58094044	58135082	ENSMUSG00000022360	2.21293	3.92912e-30	1.09025e-28	Atad2
4	140961203	140979193	ENSMUSG00000009863	-1.03645	4.03483e-30	1.11832e-28	Sdhb
3	121758774	121815302	ENSMUSG00000028127	-1.18802	4.19897e-30	1.16249e-28	Abcd3
11	116142285	116168166	ENSMUSG00000020776	1.97943	4.20586e-30	1.16308e-28	Fbf1
5	137596645	137601058	ENSMUSG00000037221	-1.07887	4.4294e-30	1.22214e-28	Mospd3
9	22072246	22085438	ENSMUSG00000066839	-0.936438	4.42582e-30	1.22214e-28	Ecsit
X	95470201	95557987	ENSMUSG00000031204	8.25319	4.54204e-30	1.2518e-28	Asb12
10	114398823	114802307	ENSMUSG00000050663	-3.16271	5.2029e-30	1.43232e-28	Trhde
6	72544391	72562983	ENSMUSG00000056737	2.56359	5.63048e-30	1.54672e-28	Capg
19	28990352	29026681	ENSMUSG00000024780	-0.723017	5.63111e-30	1.54672e-28	Cdc37l1
18	34624624	34633265	ENSMUSG00000003779	3.08135	5.70592e-30	1.56551e-28	Kif20a
16	30256378	30267499	ENSMUSG00000023176	-0.952808	5.82765e-30	1.59712e-28	Cpn2
12	90998492	91384409	ENSMUSG00000061533	2.7182	6.16504e-30	1.68769e-28	Cep128
5	65763521	65830108	ENSMUSG00000037795	-1.21306	6.26247e-30	1.71244e-28	N4bp2
5	105014150	105139540	ENSMUSG00000034438	2.71389	6.36096e-30	1.73743e-28	Gbp8
17	56303321	56323486	ENSMUSG00000001228	3.60396	6.53708e-30	1.78354e-28	Uhrf1
13	3149475	3189678	ENSMUSG00000091304	8.29339	7.28155e-30	1.98445e-28	Speer6-ps1
7	31098725	31115290	ENSMUSG00000001249	-0.650331	8.41901e-30	2.29188e-28	Hpn
18	56509687	56572951	ENSMUSG00000053644	-0.786588	8.7317e-30	2.37436e-28	Aldh7a1
11	16971206	17052381	ENSMUSG00000020120	2.20154	8.83983e-30	2.40109e-28	Plek
X	141475385	141689234	ENSMUSG00000031274	2.44066	9.07622e-30	2.46257e-28	Col4a5
11	54902453	54910377	ENSMUSG00000018339	2.2379	9.71286e-30	2.63238e-28	Gpx3
1	164249046	164265385	ENSMUSG00000040918	-1.27163	1.01857e-29	2.75746e-28	Slc19a2
11	83065112	83070678	ENSMUSG00000072620	2.90795	1.18264e-29	3.19809e-28	Slfn2
9	30899155	30922452	ENSMUSG00000033453	2.73489	1.2112e-29	3.27171e-28	Adamts15
5	104459450	104505819	ENSMUSG00000034462	1.38404	1.25514e-29	3.38667e-28	Pkd2
2	18842255	18998126	ENSMUSG00000026737	1.54155	1.40297e-29	3.78137e-28	Pip4k2a
7	25629946	25658981	ENSMUSG00000060376	-0.825408	1.40668e-29	3.7872e-28	Bckdha
5	123749716	123821593	ENSMUSG00000029414	4.76272	1.4107e-29	3.79384e-28	Kntc1
19	39269405	39330713	ENSMUSG00000003053	-4.20745	1.41995e-29	3.81451e-28	Cyp2c29
3	32334792	32366014	ENSMUSG00000027663	1.57446	1.46191e-29	3.92291e-28	Zmat3
2	4017717	4614043	ENSMUSG00000026657	1.40387	1.48438e-29	3.97887e-28	Frmd4a
10	81357491	81366225	ENSMUSG00000034854	-1.57634	1.50702e-29	4.03512e-28	Mfsd12
6	142490249	142507957	ENSMUSG00000030246	2.1984	1.59648e-29	4.26999e-28	Ldhb
8	35375739	35388139	ENSMUSG00000046794	-2.02632	1.61324e-29	4.31009e-28	Ppp1r3b
12	113156421	113166048	ENSMUSG00000037466	5.58322	1.63257e-29	4.35696e-28	Tedc1
11	94936224	94953042	ENSMUSG00000001506	3.17507	1.73608e-29	4.62815e-28	Col1a1
5	109554709	109558993	ENSMUSG00000033467	2.17114	2.04759e-29	5.45264e-28	Crlf2
12	104338486	104346144	ENSMUSG00000058207	-2.28633	2.19443e-29	5.83097e-28	Serpina3k
16	17839482	17898562	ENSMUSG00000003166	-0.916775	2.19348e-29	5.83097e-28	Dgcr2
2	130279309	130284547	ENSMUSG00000027406	-0.666034	2.20569e-29	5.85454e-28	Idh3b
4	59964294	60007274	ENSMUSG00000078689	5.70942	2.26182e-29	5.99702e-28	Mup6
1	180165238	180199602	ENSMUSG00000026489	-1.56933	2.48537e-29	6.58261e-28	Coq8a
7	140954837	140955987	ENSMUSG00000060591	-1.20358	2.50425e-29	6.62541e-28	Ifitm2
10	19591949	19610229	ENSMUSG00000020009	1.27311	2.57673e-29	6.8098e-28	Ifngr1
13	24943152	24992501	ENSMUSG00000021340	-1.09543	2.71499e-29	7.16745e-28	Gpld1
15	11382301	11399665	ENSMUSG00000022241	-1.28921	3.19774e-29	8.4328e-28	Tars
13	95511732	95525227	ENSMUSG00000021678	5.4102	3.34833e-29	8.8204e-28	F2rl1
5	33198184	33218455	ENSMUSG00000037379	2.26009	3.55287e-29	9.34912e-28	Spon2
16	64851996	64859507	ENSMUSG00000054604	-0.858569	3.56298e-29	9.36567e-28	Cggbp1
8	75033705	75070121	ENSMUSG00000042870	-1.175	3.81701e-29	1.00226e-27	Tom1
8	107436365	107558595	ENSMUSG00000031930	0.766304	3.89269e-29	1.02104e-27	Wwp2
3	27097222	27153878	ENSMUSG00000027699	4.25817	4.54664e-29	1.19129e-27	Ect2
7	84585159	84606722	ENSMUSG00000030630	-1.15063	4.59123e-29	1.20168e-27	Fah
13	97434970	97497007	ENSMUSG00000078952	7.82023	4.76002e-29	1.24453e-27	Lncenc1
5	138341961	138343557	ENSMUSG00000109713	4.53667	5.43968e-29	1.41919e-27	Pvrig
8	72041218	72060630	ENSMUSG00000069998	7.37189	5.43412e-29	1.41919e-27	Olfr372
9	65101486	65137940	ENSMUSG00000032816	4.74279	5.59867e-29	1.45912e-27	Igdcc4
6	141629518	141686646	ENSMUSG00000030236	-1.27226	5.68509e-29	1.48006e-27	Slco1b2
15	7206120	7398395	ENSMUSG00000042961	3.61639	5.72066e-29	1.48774e-27	Egflam
14	66297031	66311424	ENSMUSG00000022043	1.67409	6.03249e-29	1.56716e-27	Trim35
4	149586468	149648899	ENSMUSG00000039953	1.39474	6.14806e-29	1.59549e-27	Clstn1
13	50417864	50433780	ENSMUSG00000037816	2.70054	6.28164e-29	1.62843e-27	Fbxw17
7	31032722	31042481	ENSMUSG00000009687	2.29519	6.41495e-29	1.66123e-27	Fxyd5
X	140006805	140062712	ENSMUSG00000072944	5.40431	6.88166e-29	1.7802e-27	Nup62cl
5	100553725	100572245	ENSMUSG00000029322	2.51466	6.89892e-29	1.78278e-27	Plac8
4	138313409	138326307	ENSMUSG00000028756	-0.949489	7.56937e-29	1.95397e-27	Pink1
5	23698296	23712667	ENSMUSG00000105987	2.17843	8.19086e-29	2.11217e-27	AI506816
4	144033631	144035610	ENSMUSG00000083456	7.84292	8.87067e-29	2.28506e-27	Gm13108
9	102505750	102546239	ENSMUSG00000035606	7.7134	9.00406e-29	2.31698e-27	Ky
16	4639989	4707695	ENSMUSG00000004069	-0.6841	9.13117e-29	2.34722e-27	Dnaja3
X	164980592	164997272	ENSMUSG00000047757	3.60248	1.1772e-28	3.02289e-27	Fancb
5	136147459	136170713	ENSMUSG00000039747	3.38496	1.22279e-28	3.13666e-27	Orai2
7	14410686	14446769	ENSMUSG00000030378	-3.29571	1.22925e-28	3.14992e-27	Sult2a8
14	46808149	46822242	ENSMUSG00000062014	0.92984	1.28382e-28	3.2863e-27	Gmfb
11	6615598	6626067	ENSMUSG00000000384	-0.932268	1.3169e-28	3.36746e-27	Tbrg4
2	173224458	173276533	ENSMUSG00000038400	2.45986	1.51326e-28	3.86554e-27	Pmepa1
11	77880615	77894096	ENSMUSG00000017453	-0.849308	1.55072e-28	3.95709e-27	Pipox
16	20619215	20621287	ENSMUSG00000051146	2.605	1.61409e-28	4.11449e-27	Camk2n2
15	82370527	82380260	ENSMUSG00000061740	-1.27456	1.69179e-28	4.30807e-27	Cyp2d22
8	93256236	93279747	ENSMUSG00000031725	-2.16659	1.81002e-28	4.60435e-27	Ces1f
1	85894281	85908675	ENSMUSG00000026223	1.21229	1.81833e-28	4.62068e-27	Itm2c
4	99929414	99987294	ENSMUSG00000025791	-0.904063	1.85259e-28	4.70285e-27	Pgm2
4	115967145	116017926	ENSMUSG00000034171	-0.980329	1.92506e-28	4.88175e-27	Faah
4	155847402	155859303	ENSMUSG00000029071	-0.760346	1.96657e-28	4.98184e-27	Dvl1
17	78200248	78376592	ENSMUSG00000024074	1.47952	1.98112e-28	5.0135e-27	Crim1
19	3065711	3197714	ENSMUSG00000100969	7.80238	2.0211e-28	5.1094e-27	1700030N03Rik
11	105933702	105953336	ENSMUSG00000019590	2.6589	2.03259e-28	5.13312e-27	Cyb561
8	11312805	11449287	ENSMUSG00000031503	1.82998	2.14174e-28	5.40321e-27	Col4a2
6	8630527	8778488	ENSMUSG00000062995	2.6685	2.227e-28	5.61249e-27	Ica1
5	31596935	31664384	ENSMUSG00000106918	1.17266	2.23752e-28	5.6332e-27	Mrpl33
14	121459621	121505252	ENSMUSG00000025557	7.81932	2.53116e-28	6.36592e-27	Slc15a1
7	45461697	45466898	ENSMUSG00000003873	1.26142	2.64544e-28	6.64649e-27	Bax
14	32959547	33185508	ENSMUSG00000051506	2.19281	2.80971e-28	7.05197e-27	Wdfy4
10	7440362	7473638	ENSMUSG00000079685	4.09746	2.86881e-28	7.19292e-27	Ulbp1
3	93468754	93471980	ENSMUSG00000027908	7.34756	2.87204e-28	7.19363e-27	Tchhl1
2	109280738	109341747	ENSMUSG00000027115	4.91761	2.90286e-28	7.2634e-27	Kif18a
9	86554377	86571842	ENSMUSG00000056131	1.49001	3.09098e-28	7.72619e-27	Pgm3
2	151996511	152009258	ENSMUSG00000027463	3.90037	3.23721e-28	8.08344e-27	Slc52a3
19	34810894	34879455	ENSMUSG00000033610	-1.64395	3.46036e-28	8.63182e-27	Pank1
19	37899036	38043577	ENSMUSG00000048612	2.52083	3.58066e-28	8.92282e-27	Myof
X	162760402	162779092	ENSMUSG00000031353	0.941025	3.73053e-28	9.28683e-27	Rbbp7
3	146580985	146615596	ENSMUSG00000028185	-1.42989	4.02928e-28	1.00203e-26	Dnase2b
1	171839697	171890718	ENSMUSG00000038147	1.72564	4.4512e-28	1.10583e-26	Cd84
4	95967240	96025413	ENSMUSG00000028572	-0.83671	4.52477e-28	1.12297e-26	Hook1
17	32905071	32917342	ENSMUSG00000024292	-0.985452	4.65779e-28	1.15481e-26	Cyp4f14
15	74955051	74959905	ENSMUSG00000022587	1.86208	4.85299e-28	1.20199e-26	Ly6e
9	83240481	83254540	ENSMUSG00000098747	-2.34713	5.50128e-28	1.36118e-26	Gm27216
11	95666957	95680773	ENSMUSG00000038845	-0.823417	5.89619e-28	1.45741e-26	Phb
7	127296260	127335138	ENSMUSG00000030830	1.98066	5.9709e-28	1.47439e-26	Itgal
4	135686287	135708181	ENSMUSG00000062157	4.45552	6.13926e-28	1.51443e-26	Ifnlr1
6	86691768	86733383	ENSMUSG00000001157	0.893777	6.72524e-28	1.65731e-26	Gmcl1
13	55714650	55726227	ENSMUSG00000021497	-1.10019	8.25373e-28	2.03193e-26	Txndc15
X	7673164	7681251	ENSMUSG00000031147	-1.76032	8.50121e-28	2.09075e-26	Magix
1	165646516	165709757	ENSMUSG00000040723	1.49175	8.71119e-28	2.14024e-26	Rcsd1
11	116645595	116654313	ENSMUSG00000020810	2.31559	8.96594e-28	2.19621e-26	Cygb
15	9071260	9110891	ENSMUSG00000022253	-0.775486	8.95746e-28	2.19621e-26	Nadk2
17	69075683	69289989	ENSMUSG00000024044	2.38866	8.96406e-28	2.19621e-26	Epb41l3
13	74036500	74062299	ENSMUSG00000021572	4.35972	9.37337e-28	2.29371e-26	Cep72
2	31470207	31520672	ENSMUSG00000076441	-2.04384	9.50692e-28	2.32406e-26	Ass1
19	28835049	28913960	ENSMUSG00000024935	4.66012	9.77125e-28	2.38629e-26	Slc1a1
6	115360951	115490399	ENSMUSG00000000440	3.74237	1.00837e-27	2.46015e-26	Pparg
10	78162066	78169782	ENSMUSG00000053329	-0.899433	1.05132e-27	2.56236e-26	D10Jhu81e
8	123332713	123369515	ENSMUSG00000010154	7.06964	1.05676e-27	2.57307e-26	Spire2
19	8837467	8848683	ENSMUSG00000071657	-0.966853	1.0813e-27	2.6302e-26	Bscl2
7	28235651	28235920	ENSMUSG00000109502	7.64984	1.08686e-27	2.6411e-26	Gm18672
17	46928295	47010556	ENSMUSG00000023977	-0.899903	1.11519e-27	2.70725e-26	Ubr2
X	163760139	163761329	ENSMUSG00000083695	6.83117	1.12276e-27	2.72291e-26	Rnf138rt1
9	42474555	42505662	ENSMUSG00000087456	4.79451	1.1712e-27	2.83757e-26	Gm16322
4	147753974	147809788	ENSMUSG00000078495	4.53239	1.33625e-27	3.23426e-26	Zfp984
2	48814109	48903269	ENSMUSG00000052155	-1.01549	1.39718e-27	3.3784e-26	Acvr2a
16	29209695	29230531	ENSMUSG00000022525	7.55135	1.48661e-27	3.59109e-26	Hrasls
8	12873806	13020905	ENSMUSG00000031442	4.40405	1.49845e-27	3.61611e-26	Mcf2l
2	158116402	158146436	ENSMUSG00000037820	1.52955	1.51951e-27	3.6633e-26	Tgm2
3	41742611	41803320	ENSMUSG00000025766	-1.60421	1.55431e-27	3.74351e-26	D3Ertd751e
8	72134975	72153142	ENSMUSG00000031799	1.36636	1.60106e-27	3.85231e-26	Tpm4
13	51685529	51793747	ENSMUSG00000021451	2.79504	1.70528e-27	4.09904e-26	Sema4d
1	78497026	78512158	ENSMUSG00000090486	7.7142	1.78033e-27	4.27525e-26	BC035947
6	135362545	135383173	ENSMUSG00000030208	3.21585	1.81258e-27	4.34842e-26	Emp1
10	127898518	127911761	ENSMUSG00000040127	-1.65528	1.84799e-27	4.42902e-26	Sdr9c7
X	142317993	142390535	ENSMUSG00000031278	1.00449	1.86415e-27	4.46338e-26	Acsl4
19	10182888	10196870	ENSMUSG00000010663	-1.91145	1.89597e-27	4.53512e-26	Fads1
15	82790101	82794294	ENSMUSG00000022445	-1.08038	1.91716e-27	4.58131e-26	Cyp2d26
4	72117142	72200919	ENSMUSG00000008305	-0.891837	2.02275e-27	4.82892e-26	Tle1
2	91625320	91636414	ENSMUSG00000027249	-0.867846	2.08793e-27	4.97966e-26	F2
12	81497941	81532911	ENSMUSG00000090935	-0.750525	2.19951e-27	5.24065e-26	Synj2bp
12	106010228	106077426	ENSMUSG00000021115	1.41143	2.2571e-27	5.37265e-26	Vrk1
19	6844623	6858211	ENSMUSG00000047810	2.42402	2.45025e-27	5.82674e-26	Ccdc88b
9	53580522	53610382	ENSMUSG00000032047	-1.04918	2.54935e-27	6.05651e-26	Acat1
5	4081145	4104746	ENSMUSG00000001467	-1.85838	2.74298e-27	6.51018e-26	Cyp51
5	107908053	107987085	ENSMUSG00000029270	-1.76223	3.02641e-27	7.17592e-26	Fam69a
13	30540308	30545362	ENSMUSG00000038462	-0.951125	3.1546e-27	7.4726e-26	Uqcrfs1
7	110800432	110844457	ENSMUSG00000030788	0.66694	3.37802e-27	7.99409e-26	Rnf141
15	89211553	89287010	ENSMUSG00000036561	-0.813934	3.49157e-27	8.25484e-26	Ppp6r2
11	4257557	4272514	ENSMUSG00000034394	4.93238	3.975e-27	9.38868e-26	Lif
17	84705247	84790789	ENSMUSG00000024120	-0.817577	4.12306e-27	9.72898e-26	Lrpprc
2	132816141	132844197	ENSMUSG00000027353	1.9653	4.18013e-27	9.85414e-26	Mcm8
3	89415472	89418383	ENSMUSG00000028044	2.23372	4.60847e-27	1.08534e-25	Cks1b
4	109651529	109657853	ENSMUSG00000059027	-2.38448	4.6754e-27	1.10005e-25	9630013D21Rik
7	30712209	30725534	ENSMUSG00000005553	2.60175	4.95989e-27	1.16586e-25	Atp4a
3	69316861	69560802	ENSMUSG00000027784	-1.2209	5.01694e-27	1.17814e-25	Ppm1l
4	32804035	32950841	ENSMUSG00000040183	2.44455	5.15518e-27	1.20944e-25	Ankrd6
4	118359990	118362744	ENSMUSG00000006395	-1.46221	5.18152e-27	1.21329e-25	Hyi
11	94644996	94653964	ENSMUSG00000039055	3.8877	5.17896e-27	1.21329e-25	Eme1
2	163506808	163572910	ENSMUSG00000017950	-0.909822	5.29543e-27	1.23787e-25	Hnf4a
11	59970614	60046489	ENSMUSG00000000301	-1.18731	5.29662e-27	1.23787e-25	Pemt
10	88322804	88379080	ENSMUSG00000020057	3.1891	5.3091e-27	1.2396e-25	Dram1
14	47367751	47386160	ENSMUSG00000050335	2.57527	5.32994e-27	1.24328e-25	Lgals3
X	135797594	135891081	ENSMUSG00000072964	2.87115	6.25485e-27	1.45764e-25	Bhlhb9
11	74649495	74670847	ENSMUSG00000020741	-0.808897	6.2802e-27	1.46215e-25	Cluh
6	89643988	89675529	ENSMUSG00000000811	-2.41914	6.32235e-27	1.47056e-25	Txnrd3
3	90231597	90235838	ENSMUSG00000027937	-0.861307	6.78294e-27	1.57619e-25	Jtb
9	88595325	88599516	ENSMUSG00000097073	2.89731	7.01445e-27	1.62844e-25	9430037G07Rik
17	6438524	6467022	ENSMUSG00000096780	2.88618	7.02112e-27	1.62845e-25	Tmem181b-ps
12	24708241	24714146	ENSMUSG00000020649	2.43781	7.3922e-27	1.71289e-25	Rrm2
6	38875404	39084585	ENSMUSG00000029925	1.95361	7.53614e-27	1.74459e-25	Tbxas1
3	88242874	88254709	ENSMUSG00000104445	1.92834	7.99432e-27	1.8489e-25	Rhbg
5	33104219	33162870	ENSMUSG00000011034	2.77593	9.3365e-27	2.15728e-25	Slc5a1
6	95473009	95718800	ENSMUSG00000061838	-0.920278	9.93119e-27	2.29252e-25	Suclg2
17	48730399	48738746	ENSMUSG00000110276	3.37666	1.00206e-26	2.31098e-25	Gm45330
1	51507086	51596718	ENSMUSG00000099413	4.17317	1.03522e-26	2.38521e-25	Gm17767
3	157894248	157925077	ENSMUSG00000028179	-1.46021	1.11045e-26	2.55612e-25	Cth
10	53904785	54076609	ENSMUSG00000003746	-1.04006	1.16336e-26	2.6754e-25	Man1a
15	31291478	31367726	ENSMUSG00000022237	-2.09505	1.2644e-26	2.90503e-25	Ankrd33b
15	32920723	33034935	ENSMUSG00000022261	-0.678062	1.33897e-26	3.07346e-25	Sdc2
10	79974948	79984330	ENSMUSG00000013858	-0.595601	1.37179e-26	3.14586e-25	Tmem259
4	116094264	116123690	ENSMUSG00000028702	4.10024	1.42796e-26	3.2716e-25	Rad54l
14	69609068	69695834	ENSMUSG00000034205	2.65732	1.4508e-26	3.32082e-25	Loxl2
1	4807788	4848410	ENSMUSG00000025903	-0.631367	1.45431e-26	3.32574e-25	Lypla1
4	109403794	109406155	ENSMUSG00000085873	5.09267	1.88603e-26	4.30896e-25	Ttc39aos1
7	140863666	140882309	ENSMUSG00000025486	-0.643864	1.89584e-26	4.32733e-25	Sirt3
9	21921008	21927556	ENSMUSG00000040883	-0.57892	1.92807e-26	4.39679e-25	Tmem205
6	13069759	13089269	ENSMUSG00000029571	-0.965844	2.04591e-26	4.66116e-25	Tmem106b
11	3131850	3193463	ENSMUSG00000023764	2.13229	2.07044e-26	4.71266e-25	Sfi1
15	3317760	3583492	ENSMUSG00000055737	-1.14468	2.32329e-26	5.28327e-25	Ghr
16	90386013	90499553	ENSMUSG00000053414	2.06508	2.34856e-26	5.33576e-25	Hunk
1	72259167	72284314	ENSMUSG00000026189	-1.12774	2.41037e-26	5.47111e-25	Pecr
4	134510999	134523927	ENSMUSG00000078521	4.53086	2.53986e-26	5.75451e-25	Aunip
8	70527724	70535328	ENSMUSG00000019428	-0.7175	2.53993e-26	5.75451e-25	Fkbp8
5	88659448	88676171	ENSMUSG00000044221	-0.876185	2.54629e-26	5.76358e-25	Grsf1
11	115607918	115612969	ENSMUSG00000020743	-1.08013	2.57107e-26	5.81428e-25	Mif4gd
15	59315077	59331192	ENSMUSG00000022351	-2.08199	2.70373e-26	6.10863e-25	Sqle
17	56005711	56016790	ENSMUSG00000003199	-1.00441	2.85119e-26	6.43584e-25	Mpnd
10	93488768	93519304	ENSMUSG00000020017	-1.60582	2.88878e-26	6.51469e-25	Hal
1	172698055	172833031	ENSMUSG00000037942	-1.20377	3.02934e-26	6.82536e-25	Crp
6	72629288	72637717	ENSMUSG00000072999	-4.63363	3.19396e-26	7.18965e-25	Gm15401
13	49464023	49652785	ENSMUSG00000021391	3.96052	3.36847e-26	7.57548e-25	Cenpp
3	27416162	27711307	ENSMUSG00000039286	1.33977	3.42003e-26	7.68438e-25	Fndc3b
11	120780746	120784207	ENSMUSG00000025158	-1.0243	3.4324e-26	7.7051e-25	Rfng
9	78448208	78475348	ENSMUSG00000032342	-0.898406	3.49519e-26	7.83886e-25	Mto1
15	82555072	82560403	ENSMUSG00000096852	4.91733	3.63884e-26	8.15353e-25	Cyp2d12
5	8798147	8866315	ENSMUSG00000028970	4.00843	3.73073e-26	8.35179e-25	Abcb1b
2	127633226	127656695	ENSMUSG00000027375	3.05985	4.01206e-26	8.97336e-25	Mal
2	35340409	35340963	ENSMUSG00000075391	-1.69529	4.16596e-26	9.30905e-25	Gm13443
1	139862957	139936477	ENSMUSG00000089991	-0.988413	4.50094e-26	1.00484e-24	Gm16332
17	23726336	23736735	ENSMUSG00000023908	5.8293	4.52274e-26	1.00879e-24	Pkmyt1
13	111725517	111735124	ENSMUSG00000086480	7.75646	4.66012e-26	1.03848e-24	Gm15287
11	43596049	43601540	ENSMUSG00000020405	7.52125	5.007e-26	1.11477e-24	Fabp6
6	119353150	119417704	ENSMUSG00000030168	-0.952213	5.2271e-26	1.16271e-24	Adipor2
10	128669894	128674073	ENSMUSG00000049858	-1.17119	5.40359e-26	1.20087e-24	Suox
18	86394952	86501897	ENSMUSG00000050321	3.13872	5.5734e-26	1.23749e-24	Neto1
1	151571186	151721939	ENSMUSG00000026483	2.27188	6.15842e-26	1.36614e-24	Fam129a
6	134396318	134438736	ENSMUSG00000030200	5.78475	6.295e-26	1.39517e-24	Bcl2l14
1	171388954	171410298	ENSMUSG00000048865	2.01134	6.51914e-26	1.44354e-24	Arhgap30
11	95414080	95493406	ENSMUSG00000057522	-0.669876	7.38284e-26	1.63331e-24	Spop
3	132629820	132645351	ENSMUSG00000091721	1.81577	7.65738e-26	1.69252e-24	Gimd1
17	34197721	34201454	ENSMUSG00000024338	1.11196	8.00512e-26	1.76778e-24	Psmb8
13	28948919	28953713	ENSMUSG00000076431	2.88418	8.35377e-26	1.84311e-24	Sox4
12	85815448	85824550	ENSMUSG00000021252	-1.20344	8.82226e-26	1.94472e-24	Erg28
18	67390717	67402748	ENSMUSG00000001473	2.14737	9.10557e-26	2.00536e-24	Tubb6
14	63145150	63179578	ENSMUSG00000021273	-1.62773	9.24323e-26	2.03384e-24	Fdft1
19	38116620	38125321	ENSMUSG00000024990	-1.10585	9.32859e-26	2.05078e-24	Rbp4
11	50602084	50807573	ENSMUSG00000036545	1.98276	9.65611e-26	2.12087e-24	Adamts2
17	26211822	26244223	ENSMUSG00000024187	-0.921838	1.0133e-25	2.22362e-24	Fam234a
X	74329066	74344689	ENSMUSG00000031398	2.46902	1.01826e-25	2.2325e-24	Plxna3
5	117091680	117116113	ENSMUSG00000066900	-0.647195	1.09361e-25	2.39555e-24	Suds3
10	43901807	43957201	ENSMUSG00000019864	-0.970476	1.10915e-25	2.42743e-24	Rtn4ip1
14	66635251	66771168	ENSMUSG00000045875	-2.39297	1.1653e-25	2.54802e-24	Adra1a
2	52857860	53133804	ENSMUSG00000036053	1.54865	1.20563e-25	2.63386e-24	Fmnl2
15	66526212	66561103	ENSMUSG00000036944	3.88019	1.24733e-25	2.72252e-24	Tmem71
14	122534324	122891100	ENSMUSG00000041650	-1.08756	1.28003e-25	2.7914e-24	Pcca
4	132732966	132757252	ENSMUSG00000028885	3.09521	1.48229e-25	3.2296e-24	Smpdl3b
9	65629648	65660528	ENSMUSG00000032387	-0.91374	1.4914e-25	3.24655e-24	Rbpms2
10	78069302	78083913	ENSMUSG00000000732	2.65999	1.57169e-25	3.41828e-24	Icosl
9	51289686	51328917	ENSMUSG00000036027	-3.69931	1.6206e-25	3.52152e-24	1810046K07Rik
1	37417084	37430103	ENSMUSG00000026112	-0.659626	1.6571e-25	3.59765e-24	Coa5
19	6982473	6987651	ENSMUSG00000024962	-1.95321	1.66448e-25	3.61047e-24	Vegfb
8	13105621	13147940	ENSMUSG00000031446	-0.637818	1.78373e-25	3.8657e-24	Cul4a
15	55112317	55259271	ENSMUSG00000022419	-1.0872	1.90797e-25	4.13128e-24	Deptor
11	71007164	71019841	ENSMUSG00000018442	-0.564484	2.01268e-25	4.35417e-24	Derl2
1	63143596	63176833	ENSMUSG00000025968	-0.765897	2.10599e-25	4.55199e-24	Ndufs1
11	82978390	82991830	ENSMUSG00000069793	3.08026	2.11371e-25	4.56464e-24	Slfn9
15	32778904	32796006	ENSMUSG00000115317	5.9492	2.15536e-25	4.65047e-24	Gm32618
9	22126727	22135711	ENSMUSG00000001348	-1.13921	2.29278e-25	4.94262e-24	Acp5
4	41755228	41758695	ENSMUSG00000036073	-1.29905	2.30506e-25	4.96472e-24	Galt
8	129263641	129282844	ENSMUSG00000110605	3.03621	2.35605e-25	5.07006e-24	Gm32856
X	72918557	72958514	ENSMUSG00000031349	-2.08931	2.368e-25	5.09131e-24	Nsdhl
5	111330763	111388359	ENSMUSG00000050017	-0.86313	2.39733e-25	5.14984e-24	Pitpnb
2	104830741	104849876	ENSMUSG00000027171	6.8474	2.51736e-25	5.40293e-24	Prrg4
13	41309581	41487362	ENSMUSG00000021365	1.93552	2.70158e-25	5.79323e-24	Nedd9
4	147873599	147904704	ENSMUSG00000029020	-0.682906	2.76256e-25	5.91881e-24	Mfn2
1	105276914	105356710	ENSMUSG00000047496	-1.81295	2.88166e-25	6.16856e-24	Rnf152
6	83054521	83057808	ENSMUSG00000068328	-0.732126	2.88543e-25	6.17123e-24	Aup1
X	73437315	73459044	ENSMUSG00000031371	-1.63897	2.94113e-25	6.28488e-24	Haus7
4	12131551	12131975	ENSMUSG00000082676	2.80499	3.02128e-25	6.4505e-24	Gm11843
6	148354656	148355598	ENSMUSG00000063171	2.57423	3.04586e-25	6.4973e-24	Rps4l
3	57455649	57575910	ENSMUSG00000027803	1.24635	3.21185e-25	6.84542e-24	Wwtr1
15	75268421	75272235	ENSMUSG00000022583	6.42216	3.31047e-25	7.04945e-24	Ly6f
11	94281873	94286253	ENSMUSG00000094091	2.89218	3.35158e-25	7.13078e-24	Gm21885
10	29313166	29347469	ENSMUSG00000019883	-1.29679	3.4071e-25	7.2426e-24	Echdc1
19	8898090	8916663	ENSMUSG00000071650	-0.686657	3.49123e-25	7.415e-24	Ganab
18	32123129	32139570	ENSMUSG00000024386	-0.761698	3.65966e-25	7.76597e-24	Proc
7	118972047	118995211	ENSMUSG00000008734	3.46208	3.72967e-25	7.90767e-24	Gprc5b
18	60593973	60660142	ENSMUSG00000043079	2.17046	4.12622e-25	8.74087e-24	Synpo
6	24951141	24956297	ENSMUSG00000048022	2.82149	4.1714e-25	8.82893e-24	Tmem229a
16	20668313	20692884	ENSMUSG00000045983	-0.708623	4.3614e-25	9.22308e-24	Eif4g1
14	57274993	57398529	ENSMUSG00000021947	-1.82988	4.62869e-25	9.77985e-24	Cryl1
13	110395046	110400844	ENSMUSG00000021701	1.60864	4.89358e-25	1.03306e-23	Plk2
7	97788541	97912381	ENSMUSG00000030774	2.28984	5.15033e-25	1.08633e-23	Pak1
4	95557507	95926939	ENSMUSG00000028573	-1.0369	5.37711e-25	1.13318e-23	Fggy
12	31331277	31351453	ENSMUSG00000020664	-0.667126	5.496e-25	1.15724e-23	Dld
6	23072173	23132986	ENSMUSG00000029695	-1.19551	6.05273e-25	1.27337e-23	Aass
10	93640681	93747207	ENSMUSG00000020019	1.35579	6.38834e-25	1.34282e-23	Ntn4
7	99535466	99606771	ENSMUSG00000018909	1.50877	6.43114e-25	1.35065e-23	Arrb1
2	10056016	10080510	ENSMUSG00000025781	-0.947128	6.54518e-25	1.37342e-23	Atp5c1
6	72414308	72430712	ENSMUSG00000053460	-0.936882	6.63144e-25	1.39033e-23	Ggcx
6	129342691	129365303	ENSMUSG00000053063	1.97319	7.08158e-25	1.48283e-23	Clec12a
14	34673928	34747983	ENSMUSG00000041408	-0.648118	7.08476e-25	1.48283e-23	Wapl
7	65644898	65692091	ENSMUSG00000030515	-1.3066	7.41968e-25	1.55159e-23	Tarsl2
10	107946645	107977834	ENSMUSG00000112910	7.22638	7.72497e-25	1.61406e-23	Gm29685
17	22713782	22716937	ENSMUSG00000117183	3.05966	8.66266e-25	1.80843e-23	AC098880.2
9	22411047	22469743	ENSMUSG00000032239	-0.889027	8.92544e-25	1.8617e-23	Rp9
10	122678762	122945795	ENSMUSG00000034613	2.20262	9.04627e-25	1.88529e-23	Ppm1h
9	97074961	97111157	ENSMUSG00000032449	1.66174	9.10811e-25	1.89657e-23	Slc25a36
9	70798128	70952226	ENSMUSG00000032207	-1.35144	9.35918e-25	1.94719e-23	Lipc
2	29935426	29960371	ENSMUSG00000019715	0.872479	9.50487e-25	1.97582e-23	Gle1
8	84097072	84104768	ENSMUSG00000037103	1.4807	9.64126e-25	2.00247e-23	Dcaf15
13	23769913	23791528	ENSMUSG00000064140	6.8791	9.87328e-25	2.04892e-23	Trim38
19	8989284	9076919	ENSMUSG00000069833	1.46939	1.08782e-24	2.25555e-23	Ahnak
12	111950517	111954152	ENSMUSG00000113088	6.53582	1.12857e-24	2.33806e-23	Gm36757
13	62097748	62112047	ENSMUSG00000113566	7.19229	1.13719e-24	2.35392e-23	Gm40977
9	124270358	124282139	ENSMUSG00000110834	2.68085	1.19711e-24	2.47586e-23	Gm39469
X	167207093	167209315	ENSMUSG00000049775	1.72187	1.31649e-24	2.72046e-23	Tmsb4x
9	109552602	109568262	ENSMUSG00000074060	7.33562	1.33581e-24	2.75805e-23	Fbxw15
17	28142141	28174854	ENSMUSG00000038677	4.4995	1.39321e-24	2.87412e-23	Scube3
9	62791821	62811934	ENSMUSG00000032244	0.855464	1.43557e-24	2.95902e-23	Fem1b
16	90220754	90226329	ENSMUSG00000022982	-0.56019	1.51896e-24	3.12826e-23	Sod1
9	57521274	57532426	ENSMUSG00000000088	-0.941697	1.53862e-24	3.16608e-23	Cox5a
10	76595762	76623630	ENSMUSG00000020241	1.84122	1.60298e-24	3.29576e-23	Col6a2
3	81957090	81976202	ENSMUSG00000028011	-0.803271	1.62087e-24	3.32973e-23	Tdo2
17	65651729	65772752	ENSMUSG00000056515	1.68131	1.64476e-24	3.37597e-23	Rab31
15	89371931	89377039	ENSMUSG00000022615	-1.57502	1.7467e-24	3.58221e-23	Tymp
6	115853470	115926699	ENSMUSG00000030323	1.94557	1.77269e-24	3.63245e-23	Ift122
6	122847138	122856161	ENSMUSG00000040552	2.03223	1.80561e-24	3.69682e-23	C3ar1
5	87925579	87932665	ENSMUSG00000001622	7.55787	1.82442e-24	3.7322e-23	Csn3
9	25855315	25859652	ENSMUSG00000110866	7.20474	1.84257e-24	3.76302e-23	Gm48362
18	36345619	36402980	ENSMUSG00000046727	1.75628	1.8422e-24	3.76302e-23	Cystm1
9	62341293	62378812	ENSMUSG00000032249	-1.03792	1.87725e-24	3.83065e-23	Anp32a
GL456211.1	113868	114758	ENSMUSG00000094054	4.61712	1.929e-24	3.93298e-23	AC133103.2
5	45434021	45450236	ENSMUSG00000015806	-1.44403	1.96156e-24	3.99602e-23	Qdpr
1	54472994	54557684	ENSMUSG00000073678	-1.28715	1.98445e-24	4.03664e-23	Pgap1
4	58995062	59025573	ENSMUSG00000070972	-1.0049	1.9848e-24	4.03664e-23	Dnajc25
2	27079379	27108981	ENSMUSG00000036040	2.89358	2.04987e-24	4.16551e-23	Adamtsl2
7	140115799	140137224	ENSMUSG00000025464	-1.753	2.05363e-24	4.16968e-23	Paox
19	42045610	42070953	ENSMUSG00000025176	-1.01531	2.17118e-24	4.4047e-23	Hoga1
12	103442167	103443680	ENSMUSG00000079017	1.85072	2.19072e-24	4.44066e-23	Ifi27l2a
3	101813076	101848959	ENSMUSG00000044313	5.26387	2.21996e-24	4.4962e-23	Mab21l3
2	35081861	35101543	ENSMUSG00000035875	-0.967441	2.30176e-24	4.65801e-23	AI182371
5	120534153	120588673	ENSMUSG00000032741	-0.907863	2.35007e-24	4.75185e-23	Tpcn1
6	28465565	28466981	ENSMUSG00000107130	6.35256	2.36095e-24	4.7699e-23	Gm43264
4	41390745	41464887	ENSMUSG00000028438	2.0011	2.40586e-24	4.85662e-23	Kif24
16	38455561	38496335	ENSMUSG00000075122	3.80819	2.41364e-24	4.8683e-23	Cd80
2	125300594	125507993	ENSMUSG00000027204	2.02406	2.51106e-24	5.06063e-23	Fbn1
17	25875464	25886007	ENSMUSG00000025731	-1.38672	2.55436e-24	5.14364e-23	Mettl26
16	4594713	4624924	ENSMUSG00000014303	1.83447	2.78981e-24	5.61313e-23	Glis2
4	51968094	52051110	ENSMUSG00000085515	7.21639	3.02893e-24	6.08924e-23	C630028M04Rik
11	103116231	103119725	ENSMUSG00000048878	-1.34002	3.07603e-24	6.17885e-23	Hexim1
19	43956307	43986556	ENSMUSG00000025196	-0.694387	3.08152e-24	6.1848e-23	Cpn1
10	88948994	89344762	ENSMUSG00000035189	6.81844	3.16393e-24	6.345e-23	Ano4
11	78499091	78502324	ENSMUSG00000017344	-0.833764	3.25432e-24	6.52091e-23	Vtn
15	76268089	76292572	ENSMUSG00000049653	7.28882	3.31852e-24	6.6441e-23	Spatc1
18	69979131	70141605	ENSMUSG00000024511	2.62317	3.5905e-24	7.18277e-23	Rab27b
19	53310506	53375810	ENSMUSG00000025025	-1.30207	3.59906e-24	7.19401e-23	Mxi1
16	18052860	18071632	ENSMUSG00000003531	-1.01511	3.6868e-24	7.36336e-23	Dgcr6
14	57916261	57999262	ENSMUSG00000021973	1.12962	4.04192e-24	8.06602e-23	Micu2
15	4026383	4155344	ENSMUSG00000022186	2.09404	4.19833e-24	8.37131e-23	Oxct1
5	64593857	64610700	ENSMUSG00000105402	5.10359	4.2318e-24	8.43118e-23	Gm3716
17	46711463	46725541	ENSMUSG00000002763	-0.934286	4.24195e-24	8.44453e-23	Pex6
17	34187553	34197225	ENSMUSG00000037321	1.05804	4.29381e-24	8.54079e-23	Tap1
16	37776873	37836514	ENSMUSG00000022816	2.43019	4.37445e-24	8.69412e-23	Fstl1
7	45092990	45103851	ENSMUSG00000003420	-1.00119	4.60385e-24	9.14263e-23	Fcgrt
1	161070713	161086724	ENSMUSG00000026708	2.22346	4.6282e-24	9.18353e-23	Cenpl
4	48539935	48561919	ENSMUSG00000039693	3.8402	4.80211e-24	9.52087e-23	Msantd3
5	64156305	64351486	ENSMUSG00000029174	1.72874	5.22931e-24	1.03595e-22	Tbc1d1
19	33517740	33761951	ENSMUSG00000024766	2.07559	5.28328e-24	1.04579e-22	Lipo3
2	32682609	32704145	ENSMUSG00000009566	-0.967478	5.49029e-24	1.08589e-22	Fpgs
16	84827866	84835625	ENSMUSG00000022890	-0.639631	5.61296e-24	1.10925e-22	Atp5j
10	84756062	84906538	ENSMUSG00000020037	-3.46446	5.84858e-24	1.15488e-22	Rfx4
8	69791163	69807749	ENSMUSG00000031862	-0.631533	5.89958e-24	1.16401e-22	Atp13a1
6	133104909	133110899	ENSMUSG00000072704	-0.76212	6.29365e-24	1.24076e-22	Smim10l1
15	81400138	81457482	ENSMUSG00000022401	-0.817626	6.33838e-24	1.24783e-22	Xpnpep3
16	37580153	37632020	ENSMUSG00000022821	-1.02396	6.33972e-24	1.24783e-22	Hgd
1	136131389	136177998	ENSMUSG00000041642	2.16171	6.62852e-24	1.30363e-22	Kif21b
16	45093402	45128077	ENSMUSG00000022665	2.11145	6.80734e-24	1.33772e-22	Ccdc80
13	100211739	100246323	ENSMUSG00000071203	2.88017	6.90757e-24	1.35633e-22	Naip5
13	93299635	93405129	ENSMUSG00000007617	-1.29095	7.70464e-24	1.51162e-22	Homer1
1	171234853	171251388	ENSMUSG00000013593	-0.632964	7.94186e-24	1.55691e-22	Ndufs2
1	78510991	78538173	ENSMUSG00000012187	4.26053	7.99681e-24	1.56643e-22	Mogat1
3	83127948	83357209	ENSMUSG00000102692	3.78521	8.42172e-24	1.64834e-22	Dchs2
18	35733678	35740554	ENSMUSG00000024349	2.24003	8.81617e-24	1.72416e-22	Tmem173
11	83587882	83593087	ENSMUSG00000018927	1.83979	8.89891e-24	1.73895e-22	Ccl6
4	134127406	134128789	ENSMUSG00000028843	1.54543	8.98199e-24	1.75378e-22	Sh3bgrl3
3	145003817	145032776	ENSMUSG00000028255	5.68566	9.18757e-24	1.79249e-22	Clca1
11	54910785	54962917	ENSMUSG00000020400	1.25436	1.03779e-23	2.02311e-22	Tnip1
11	105292643	105351139	ENSMUSG00000020695	2.52228	1.08543e-23	2.11431e-22	Mrc2
16	65539128	65562726	ENSMUSG00000004843	0.777169	1.11891e-23	2.17777e-22	Chmp2b
10	128268671	128270153	ENSMUSG00000047631	-0.711348	1.18128e-23	2.29734e-22	Apof
16	29579334	29654884	ENSMUSG00000038084	-0.726917	1.1848e-23	2.30235e-22	Opa1
7	31051678	31057199	ENSMUSG00000036570	-0.878945	1.26576e-23	2.45773e-22	Fxyd1
9	110798166	110803754	ENSMUSG00000044664	7.2649	1.3077e-23	2.53715e-22	Prss42
8	34419237	34472995	ENSMUSG00000110369	3.69494	1.32061e-23	2.56017e-22	Gm45349
9	107597674	107609229	ENSMUSG00000057969	3.16787	1.33169e-23	2.57959e-22	Sema3b
11	101582242	101591788	ENSMUSG00000034947	1.27011	1.39101e-23	2.69237e-22	Tmem106a
4	118208213	118291405	ENSMUSG00000033295	-0.741488	1.43752e-23	2.78019e-22	Ptprf
8	70842049	70863258	ENSMUSG00000002908	-1.86025	1.4534e-23	2.80867e-22	Kcnn1
3	85574119	85655622	ENSMUSG00000028085	-0.995745	1.46869e-23	2.83599e-22	Gatb
3	54361109	54391037	ENSMUSG00000027750	2.01236	1.48049e-23	2.85651e-22	Postn
15	98630840	98644529	ENSMUSG00000003352	3.37536	1.53393e-23	2.9573e-22	Cacnb3
9	79768943	79793507	ENSMUSG00000032328	-0.711763	1.57932e-23	3.04185e-22	Tmem30a
13	3478230	3501393	ENSMUSG00000097709	7.07617	1.58028e-23	3.04185e-22	2810429I04Rik
6	137754546	137857340	ENSMUSG00000030225	-0.868108	1.65954e-23	3.19191e-22	Dera
9	103250521	103305082	ENSMUSG00000033688	-0.796365	1.71332e-23	3.29276e-22	1300017J02Rik
2	4919019	4938730	ENSMUSG00000026664	-1.30966	1.80023e-23	3.45706e-22	Phyh
7	141493136	141539857	ENSMUSG00000025512	0.874563	1.81595e-23	3.48451e-22	Chid1
2	32972990	32982083	ENSMUSG00000026791	-1.35666	1.92742e-23	3.69551e-22	Slc2a8
7	12768090	12803635	ENSMUSG00000070822	4.30667	1.97249e-23	3.77895e-22	Zscan18
1	36511867	36528237	ENSMUSG00000001138	-1.1924	2.07699e-23	3.97604e-22	Cnnm3
2	84798828	84810335	ENSMUSG00000027078	1.12721	2.17593e-23	4.1622e-22	Ube2l6
1	82756649	82768461	ENSMUSG00000026149	7.16581	2.28333e-23	4.36422e-22	Tm4sf20
11	116131817	116138868	ENSMUSG00000020775	-0.831657	2.2856e-23	4.36514e-22	Mrpl38
5	21884454	22344702	ENSMUSG00000042453	1.17289	2.30746e-23	4.40345e-22	Reln
7	45302632	45333780	ENSMUSG00000038260	2.53773	2.33042e-23	4.44379e-22	Trpm4
3	89313899	89322965	ENSMUSG00000028039	-3.01457	2.3689e-23	4.51365e-22	Efna3
7	18345422	18355009	ENSMUSG00000003505	7.18063	2.3726e-23	4.51717e-22	Psg18
11	32209585	32222300	ENSMUSG00000020282	1.60701	2.41865e-23	4.60128e-22	Rhbdf1
7	119760923	119787513	ENSMUSG00000030935	-0.865971	2.55203e-23	4.85125e-22	Acsm3
13	62836877	62858422	ENSMUSG00000021456	4.94322	2.59565e-23	4.93032e-22	Fbp2
5	138161071	138164646	ENSMUSG00000019494	-0.715473	2.64766e-23	5.0252e-22	Cops6
3	83836272	83841767	ENSMUSG00000027995	1.93306	2.87961e-23	5.45696e-22	Tlr2
6	51523901	51590679	ENSMUSG00000038301	1.60468	2.87806e-23	5.45696e-22	Snx10
6	31082565	31220488	ENSMUSG00000044471	2.85009	2.89222e-23	5.47661e-22	Lncpint
11	103331497	103363692	ENSMUSG00000034255	2.7493	2.93554e-23	5.55434e-22	Arhgap27
8	13159161	13175338	ENSMUSG00000031447	-0.825604	3.00674e-23	5.68466e-22	Lamp1
3	137931007	137981545	ENSMUSG00000028159	3.02838	3.1084e-23	5.87234e-22	Dapp1
3	122728947	122859374	ENSMUSG00000053965	2.23424	3.14871e-23	5.94389e-22	Pde5a
15	33083129	33594552	ENSMUSG00000039007	-0.851786	3.21988e-23	6.07354e-22	Cpq
8	93099015	93131283	ENSMUSG00000057400	-1.75549	3.30262e-23	6.22421e-22	Ces1c
11	120232947	120292296	ENSMUSG00000039741	-1.27938	3.30484e-23	6.22421e-22	Bahcc1
10	128697939	128705031	ENSMUSG00000025358	-1.26715	3.39266e-23	6.38468e-22	Cdk2
6	149361686	149363147	ENSMUSG00000081126	7.0502	3.42179e-23	6.43455e-22	Gm15784
2	155817730	155819426	ENSMUSG00000074649	1.28599	3.54519e-23	6.66148e-22	BC029722
5	138976014	138997370	ENSMUSG00000025856	1.66956	3.59726e-23	6.75412e-22	Pdgfa
2	29619720	29740978	ENSMUSG00000039844	-0.779271	3.67192e-23	6.88902e-22	Rapgef1
5	43376447	43379637	ENSMUSG00000107244	6.04433	3.787e-23	7.09946e-22	Gm43699
9	37269287	37272168	ENSMUSG00000111681	2.17645	3.87024e-23	7.24996e-22	Gm47640
15	78597047	78622019	ENSMUSG00000018008	1.92235	3.87997e-23	7.26261e-22	Cyth4
2	118663303	118698020	ENSMUSG00000074923	3.21879	3.9415e-23	7.37215e-22	Pak6
18	12755314	12941841	ENSMUSG00000044252	-0.862707	4.07167e-23	7.60978e-22	Osbpl1a
16	38444030	38452703	ENSMUSG00000002844	1.35793	4.0928e-23	7.64343e-22	Adprh
7	118712552	118737024	ENSMUSG00000033904	1.84717	4.19859e-23	7.83502e-22	Ccp110
5	49959956	50059006	ENSMUSG00000029090	-0.786766	4.23797e-23	7.90246e-22	Adgra3
X	74013914	74023918	ENSMUSG00000031392	-0.706099	4.27634e-23	7.96795e-22	Irak1
1	180641150	180690694	ENSMUSG00000058729	2.09187	4.37792e-23	8.151e-22	Lin9
3	36564865	36572150	ENSMUSG00000027715	2.55091	4.38415e-23	8.15639e-22	Ccna2
15	27655069	27681579	ENSMUSG00000056069	2.79094	4.57556e-23	8.50602e-22	Otulinl
15	58782269	58823638	ENSMUSG00000062373	1.22737	4.58391e-23	8.51507e-22	Tmem65
5	134945119	134946934	ENSMUSG00000047501	5.85432	5.21509e-23	9.68018e-22	Cldn4
9	99478372	99568899	ENSMUSG00000032468	1.1651	5.29137e-23	9.81432e-22	Armc8
3	18054174	18057517	ENSMUSG00000025128	4.62159	5.58711e-23	1.0355e-21	Bhlhe22
3	63976106	64022579	ENSMUSG00000027823	-0.864026	5.98594e-23	1.10858e-21	Gmps
3	89093588	89101959	ENSMUSG00000059743	-2.64561	6.27007e-23	1.15944e-21	Fdps
9	7272514	7283331	ENSMUSG00000050578	3.99518	6.26639e-23	1.15944e-21	Mmp13
17	31386234	31476310	ENSMUSG00000041119	-1.58725	6.40998e-23	1.18442e-21	Pde9a
10	81233155	81252123	ENSMUSG00000034949	2.76596	6.69811e-23	1.23672e-21	Zfr2
8	124671332	124721983	ENSMUSG00000037300	-0.617325	6.73842e-23	1.24323e-21	Ttc13
10	76207222	76237865	ENSMUSG00000020230	2.80016	6.80519e-23	1.2546e-21	Prmt2
18	34344889	34373415	ENSMUSG00000005873	1.39651	6.88693e-23	1.26871e-21	Reep5
13	81673843	81711013	ENSMUSG00000035834	-1.16174	6.90499e-23	1.27108e-21	Polr3g
9	108204634	108263958	ENSMUSG00000039952	-0.962681	7.01464e-23	1.29029e-21	Dag1
2	71873224	71903858	ENSMUSG00000006494	-1.89135	7.13566e-23	1.31157e-21	Pdk1
1	161002922	161034849	ENSMUSG00000043467	1.30743	7.23775e-23	1.32933e-21	Zbtb37
9	118606690	118901003	ENSMUSG00000039115	0.880267	7.30928e-23	1.34146e-21	Itga9
4	58965439	58987119	ENSMUSG00000028378	2.09141	7.94136e-23	1.45637e-21	Ptgr1
11	78261752	78290623	ENSMUSG00000010277	-0.752437	8.08466e-23	1.48154e-21	2610507B11Rik
9	106447459	106452923	ENSMUSG00000042073	-1.07024	9.40922e-23	1.72298e-21	Abhd14b
2	155701677	155729475	ENSMUSG00000038312	0.959731	9.68496e-23	1.77214e-21	Edem2
10	128194457	128210004	ENSMUSG00000044005	-1.82871	9.72693e-23	1.77849e-21	Gls2
1	37439340	37541016	ENSMUSG00000026110	2.80775	9.77836e-23	1.78581e-21	Mgat4a
2	129592835	129632228	ENSMUSG00000037902	1.5988	9.78155e-23	1.78581e-21	Sirpa
4	141278439	141279794	ENSMUSG00000085395	6.96859	9.86398e-23	1.79951e-21	Gm13056
17	24470473	24471591	ENSMUSG00000043445	-1.79294	1.04529e-22	1.90554e-21	Pgp
4	88396144	88438928	ENSMUSG00000028497	1.92097	1.09342e-22	1.99144e-21	Hacd4
19	38930915	38971051	ENSMUSG00000025001	2.68433	1.09405e-22	1.99144e-21	Hells
18	50128201	50196269	ENSMUSG00000024507	-0.998075	1.12678e-22	2.04951e-21	Hsd17b4
11	84820856	84828994	ENSMUSG00000034449	-0.888198	1.13782e-22	2.06804e-21	Dhrs11
4	108165437	108179308	ENSMUSG00000028601	-1.02545	1.16586e-22	2.11742e-21	Echdc2
6	6041218	6217173	ENSMUSG00000015112	-0.908141	1.20357e-22	2.18429e-21	Slc25a13
17	43568098	43612201	ENSMUSG00000023913	2.58954	1.2052e-22	2.18563e-21	Pla2g7
15	27542635	27630693	ENSMUSG00000046034	-0.752076	1.21374e-22	2.19948e-21	Otulin
13	97137937	97181195	ENSMUSG00000021666	-0.688326	1.24843e-22	2.26068e-21	Gfm2
9	103353094	103365840	ENSMUSG00000032803	-0.873568	1.2869e-22	2.3286e-21	Cdv3
16	34690616	34725202	ENSMUSG00000022833	2.25885	1.30082e-22	2.35206e-21	Ccdc14
10	117750621	117792705	ENSMUSG00000052798	1.42424	1.30437e-22	2.35673e-21	Nup107
11	70970213	70977833	ENSMUSG00000018449	-0.960007	1.31904e-22	2.38148e-21	Rpain
19	12763660	12796126	ENSMUSG00000024695	-0.707442	1.56864e-22	2.83004e-21	Zfp91
7	120635176	120659524	ENSMUSG00000030884	-0.736359	1.62287e-22	2.92571e-21	Uqcrc2
13	64275280	64312710	ENSMUSG00000021482	-1.01352	1.65509e-22	2.9816e-21	Aaed1
9	78230656	78242684	ENSMUSG00000074183	3.70611	1.67347e-22	3.01249e-21	Gsta1
10	127776386	127792697	ENSMUSG00000056148	1.47717	1.68088e-22	3.0236e-21	Rdh9
X	134686519	134696757	ENSMUSG00000049804	2.00027	1.71813e-22	3.08834e-21	Armcx4
6	42245935	42250447	ENSMUSG00000029864	-1.28059	1.73539e-22	3.11706e-21	Gstk1
13	67762714	67773451	ENSMUSG00000052909	6.88731	1.85111e-22	3.32249e-21	Gm9894
3	144729677	144760977	ENSMUSG00000056025	2.12558	1.89571e-22	3.40003e-21	Clca3a1
2	152736251	152737410	ENSMUSG00000042745	2.6824	1.95723e-22	3.5078e-21	Id1
10	51490956	51496611	ENSMUSG00000112148	1.5081	1.96964e-22	3.52747e-21	Lilrb4a
12	87147165	87164723	ENSMUSG00000021033	-0.803682	2.02755e-22	3.62851e-21	Gstz1
10	128363100	128368997	ENSMUSG00000039914	-0.995425	2.03585e-22	3.64071e-21	Coq10a
17	12942890	12960747	ENSMUSG00000023832	-1.55051	2.06563e-22	3.69125e-21	Acat2
16	4039971	4077827	ENSMUSG00000005981	-0.775903	2.07443e-22	3.70427e-21	Trap1
1	62703285	62818695	ENSMUSG00000025969	-1.33453	2.07919e-22	3.71007e-21	Nrp2
12	76792333	76795554	ENSMUSG00000042808	6.45238	2.12685e-22	3.79235e-21	Gpx2
13	25056004	25210706	ENSMUSG00000035910	1.9315	2.25543e-22	4.01867e-21	Dcdc2a
7	7282309	7300851	ENSMUSG00000000605	-0.740492	2.50136e-22	4.45362e-21	Clcn4
19	10839727	10859362	ENSMUSG00000024737	1.57387	2.62246e-22	4.66585e-21	Slc15a3
7	127022130	127027037	ENSMUSG00000030678	-0.753903	2.68371e-22	4.77134e-21	Maz
11	45852051	45910625	ENSMUSG00000006169	0.877378	2.88569e-22	5.12671e-21	Clint1
6	34384218	34396950	ENSMUSG00000061758	2.7315	3.20634e-22	5.69224e-21	Akr1b10
6	119315133	119330766	ENSMUSG00000055003	6.55814	3.33307e-22	5.91294e-21	Lrtm2
7	28267881	28269272	ENSMUSG00000046058	3.76936	3.40388e-22	6.03417e-21	Eid2
2	153938212	153964101	ENSMUSG00000074665	6.91455	3.5265e-22	6.24702e-21	Bpifb4
10	128677175	128696264	ENSMUSG00000000711	-0.704422	3.64876e-22	6.45892e-21	Rab5b
2	164214454	164221660	ENSMUSG00000018211	2.71794	3.73756e-22	6.61132e-21	Wfdc15b
17	34354822	34369493	ENSMUSG00000024340	5.02137	3.99944e-22	7.06944e-21	Btnl2
19	34067358	34084918	ENSMUSG00000024770	7.02579	4.03761e-22	7.13176e-21	Lipn
1	139697623	139781243	ENSMUSG00000070594	-0.636922	4.4296e-22	7.81849e-21	Gm4788
5	35041509	35048461	ENSMUSG00000029102	-1.25858	4.45044e-22	7.84959e-21	Hgfac
2	135811945	135812927	ENSMUSG00000086928	6.03462	4.58384e-22	8.07906e-21	Gm14210
4	150853919	150868892	ENSMUSG00000028967	-1.84475	4.80382e-22	8.46067e-21	Errfi1
9	95857597	95951781	ENSMUSG00000032409	1.12603	5.15212e-22	9.06757e-21	Atr
1	155096361	155099636	ENSMUSG00000056708	2.45907	5.26524e-22	9.26e-21	Ier5
3	121291773	121363094	ENSMUSG00000039887	1.09341	5.28829e-22	9.29385e-21	Alg14
2	25122603	25145396	ENSMUSG00000087028	4.53101	5.32952e-22	9.35959e-21	Gm13387
13	89655312	89742509	ENSMUSG00000021614	5.07697	5.46594e-22	9.59227e-21	Vcan
3	89229057	89233381	ENSMUSG00000042784	3.08074	5.54458e-22	9.7233e-21	Muc1
7	98121559	98178274	ENSMUSG00000035547	1.5341	6.22758e-22	1.09132e-20	Capn5
3	103722222	103738001	ENSMUSG00000027848	2.19736	6.31014e-22	1.10446e-20	Olfml3
11	21556787	21572367	ENSMUSG00000020321	-0.90363	6.31158e-22	1.10446e-20	Mdh1
15	31455891	31531053	ENSMUSG00000039100	-0.84213	6.34964e-22	1.11032e-20	2021-03-06
3	89338542	89349996	ENSMUSG00000028041	1.83242	6.43012e-22	1.12359e-20	Adam15
17	26973217	27036378	ENSMUSG00000048731	-1.78711	6.62833e-22	1.1574e-20	Ggnbp1
2	25455141	25461094	ENSMUSG00000047617	-1.63785	7.03445e-22	1.22744e-20	Paxx
15	66780819	66831829	ENSMUSG00000022372	2.39599	7.38123e-22	1.28703e-20	Sla
14	41172214	41185149	ENSMUSG00000021795	2.37663	7.97691e-22	1.3899e-20	Sftpd
9	103204001	103230444	ENSMUSG00000032554	-1.33741	7.987e-22	1.39067e-20	Trf
9	75071015	75223688	ENSMUSG00000034593	2.48315	8.17983e-22	1.42323e-20	Myo5a
9	110333288	110384950	ENSMUSG00000032485	-1.45483	8.23331e-22	1.43152e-20	Scap
8	72424176	72443870	ENSMUSG00000019732	2.87495	8.23965e-22	1.4316e-20	Calr3
9	56131725	56165477	ENSMUSG00000032324	1.79529	8.37527e-22	1.45413e-20	Tspan3
9	111019271	111042767	ENSMUSG00000032496	6.4465	8.6645e-22	1.50328e-20	Ltf
8	127063893	127612286	ENSMUSG00000025812	-0.836546	8.92238e-22	1.54693e-20	Pard3
3	63696234	63899472	ENSMUSG00000036834	5.37658	9.35701e-22	1.62113e-20	Plch1
11	3983636	3999326	ENSMUSG00000049721	3.2899	9.37584e-22	1.62324e-20	Gal3st1
4	119300010	119320546	ENSMUSG00000060288	1.35728	1.03212e-21	1.78565e-20	Ppih
8	71248561	71272934	ENSMUSG00000035439	2.77123	1.04462e-21	1.806e-20	Haus8
10	80826656	80829290	ENSMUSG00000035242	-0.85377	1.08566e-21	1.87563e-20	Oaz1
8	109990437	109999803	ENSMUSG00000001670	-2.22803	1.13979e-21	1.96774e-20	Tat
5	33018816	33027966	ENSMUSG00000018965	0.788561	1.21485e-21	2.09586e-20	Ywhah
5	138754514	138810077	ENSMUSG00000025854	-0.981471	1.21779e-21	2.09944e-20	Fam20c
14	30879200	30881610	ENSMUSG00000042485	2.44406	1.22285e-21	2.10668e-20	Mustn1
12	26300964	26415254	ENSMUSG00000020642	1.98881	1.28646e-21	2.2147e-20	Rnf144a
3	154596711	154623182	ENSMUSG00000028199	-0.992026	1.37339e-21	2.3627e-20	Cryz
10	91116574	91124059	ENSMUSG00000061904	-0.639623	1.39026e-21	2.39003e-20	Slc25a3
19	13913530	13921866	ENSMUSG00000062314	7.34041	1.4232e-21	2.44494e-20	Olfr1505
15	6522853	6663313	ENSMUSG00000022148	1.65866	1.49754e-21	2.57085e-20	Fyb
6	87913935	87936629	ENSMUSG00000030060	1.36821	1.51952e-21	2.60676e-20	Hmces
6	91515928	91522625	ENSMUSG00000034192	1.6279	1.52772e-21	2.61899e-20	Lsm3
10	37133375	37138920	ENSMUSG00000069662	1.21491	1.59153e-21	2.72646e-20	Marcks
7	35448796	35466036	ENSMUSG00000030492	5.83572	1.66897e-21	2.85712e-20	Slc7a9
X	48474944	48513563	ENSMUSG00000036932	-0.76796	1.68404e-21	2.8809e-20	Aifm1
6	72598475	72608425	ENSMUSG00000056666	-2.02393	1.71319e-21	2.92872e-20	Retsat
17	84626496	84655558	ENSMUSG00000024253	3.35694	1.71788e-21	2.93467e-20	Dync2li1
7	44959372	44974851	ENSMUSG00000007783	3.28003	1.7589e-21	3.00266e-20	Cpt1c
9	35204206	35211055	ENSMUSG00000039048	-1.10209	1.81198e-21	3.09112e-20	Foxred1
15	58415468	58457740	ENSMUSG00000037119	-0.507657	1.84204e-21	3.1402e-20	Fam91a1
7	139978932	139992562	ENSMUSG00000025473	4.12523	1.89838e-21	3.234e-20	Adam8
7	119486587	119523489	ENSMUSG00000030968	-1.43671	1.92242e-21	3.27267e-20	Pdilt
8	86482260	86580686	ENSMUSG00000036872	5.51156	1.98154e-21	3.37096e-20	Abcc12
3	130617448	130637521	ENSMUSG00000019232	-1.55024	2.01024e-21	3.41742e-20	Etnppl
2	52367063	52390307	ENSMUSG00000086447	2.78301	2.14671e-21	3.64688e-20	Gm13522
19	5877808	5885766	ENSMUSG00000024818	-1.23856	2.23477e-21	3.79383e-20	Slc25a45
4	137862237	137965229	ENSMUSG00000057530	-0.832479	2.30484e-21	3.91007e-20	Ece1
7	4003402	4063204	ENSMUSG00000055541	2.11514	2.31433e-21	3.92345e-20	Lair1
11	116171888	116199045	ENSMUSG00000020777	-1.00024	2.35689e-21	3.99283e-20	Acox1
19	42090435	42122218	ENSMUSG00000025178	-0.598676	2.36432e-21	4.00264e-20	Pi4k2a
2	30952959	30959015	ENSMUSG00000026848	0.860795	2.42352e-21	4.10002e-20	Tor1b
6	119570796	119848167	ENSMUSG00000030172	-0.695508	2.58835e-21	4.37586e-20	Erc1
5	114026910	114091570	ENSMUSG00000042078	6.71655	2.67993e-21	4.52754e-20	Svop
15	34572799	34679212	ENSMUSG00000038879	5.70052	2.68613e-21	4.53488e-20	Nipal2
15	90487482	90679432	ENSMUSG00000052560	2.00645	2.73081e-21	4.60713e-20	Cpne8
7	74275419	74554780	ENSMUSG00000025790	1.79231	2.74185e-21	4.62256e-20	Slco3a1
12	31073861	31080251	ENSMUSG00000036136	3.32171	2.78677e-21	4.69507e-20	Fam110c
5	75152292	75198215	ENSMUSG00000029231	1.51547	2.8443e-21	4.78869e-20	Pdgfra
3	108186335	108192286	ENSMUSG00000050947	-1.33549	2.87131e-21	4.83083e-20	Amigo1
5	89417522	89457898	ENSMUSG00000035540	-0.57705	2.88932e-21	4.85779e-20	Gc
19	10389090	10453181	ENSMUSG00000024743	2.12995	2.8926e-21	4.85997e-20	Syt7
6	4504814	4541544	ENSMUSG00000029661	2.37445	2.90958e-21	4.88513e-20	Col1a2
1	53397006	53706784	ENSMUSG00000096141	6.87036	3.00066e-21	5.0346e-20	Dnah7a
2	91250743	91255995	ENSMUSG00000097317	3.8758	3.05141e-21	5.11624e-20	Gm17281
8	120736358	120756694	ENSMUSG00000041515	1.48371	3.12091e-21	5.22919e-20	Irf8
10	56377330	56402513	ENSMUSG00000050953	1.86381	3.19538e-21	5.3503e-20	Gja1
6	124396816	124415067	ENSMUSG00000005069	-0.769821	3.40705e-21	5.6969e-20	Pex5
7	119519463	119545551	ENSMUSG00000030972	-0.907256	3.40592e-21	5.6969e-20	Acsm5
11	115347707	115367756	ENSMUSG00000034586	2.2418	3.52815e-21	5.89536e-20	Hid1
2	30077684	30091022	ENSMUSG00000026785	2.22329	3.68036e-21	6.14551e-20	Pkn3
2	36081953	36105408	ENSMUSG00000026890	1.64955	3.71237e-21	6.19472e-20	Lhx6
11	116330704	116335399	ENSMUSG00000034227	3.64281	3.79872e-21	6.33448e-20	Foxj1
7	99153658	99182719	ENSMUSG00000030747	-1.22499	3.80595e-21	6.3422e-20	Dgat2
5	87575969	87591594	ENSMUSG00000029272	5.884	3.8612e-21	6.42551e-20	Sult1e1
18	56432132	56503792	ENSMUSG00000001700	-1.09485	3.85955e-21	6.42551e-20	Gramd3
7	4751792	4753094	ENSMUSG00000051811	6.33354	3.94742e-21	6.56453e-20	Cox6b2
9	8994329	9239101	ENSMUSG00000050730	-0.842912	3.99315e-21	6.63607e-20	Arhgap42
5	137061504	137072268	ENSMUSG00000037411	3.60137	4.16637e-21	6.91923e-20	Serpine1
6	57727807	57825159	ENSMUSG00000037788	2.07368	4.19801e-21	6.96705e-20	Vopp1
11	101082565	101086619	ENSMUSG00000001755	-0.704115	4.2872e-21	7.11024e-20	Coasy
12	85746539	85813585	ENSMUSG00000034258	1.42436	4.34049e-21	7.19373e-20	Flvcr2
9	58488603	58499780	ENSMUSG00000066607	5.11293	4.37244e-21	7.24179e-20	Insyn1
2	59612042	59846149	ENSMUSG00000035168	1.00036	4.39656e-21	7.2768e-20	Tanc1
9	21723483	21749919	ENSMUSG00000032193	-1.39371	4.68182e-21	7.74369e-20	Ldlr
8	117701904	117759027	ENSMUSG00000031844	-0.785733	4.81769e-21	7.96304e-20	Hsd17b2
12	84373857	84409029	ENSMUSG00000021236	0.667924	4.94137e-21	8.16195e-20	Entpd5
15	32240565	32244662	ENSMUSG00000096956	3.05312	5.01647e-21	8.28039e-20	Snhg18
2	103021075	103073513	ENSMUSG00000010914	-0.773238	5.21581e-21	8.60362e-20	Pdhx
3	5218526	5415857	ENSMUSG00000025255	-1.28308	5.27895e-21	8.70191e-20	Zfhx4
7	112116017	112159057	ENSMUSG00000030772	2.16846	5.82808e-21	9.60062e-20	Dkk3
5	38526813	38563221	ENSMUSG00000005103	0.892382	5.85687e-21	9.64156e-20	Wdr1
8	64718139	64733792	ENSMUSG00000031604	-1.94111	6.10142e-21	1.00374e-19	Msmo1
6	128483567	128526720	ENSMUSG00000030359	-1.22834	6.24609e-21	1.02684e-19	Pzp
1	36068400	36106446	ENSMUSG00000045216	-0.802548	6.30312e-21	1.03553e-19	Hs6st1
8	71534255	71537456	ENSMUSG00000046718	0.937467	6.46377e-21	1.0612e-19	Bst2
8	122424776	122432930	ENSMUSG00000006519	1.91772	6.66695e-21	1.09383e-19	Cyba
2	102550012	102643041	ENSMUSG00000027188	1.65941	6.86746e-21	1.12597e-19	Pamr1
7	25619414	25625551	ENSMUSG00000057229	-1.17085	6.88351e-21	1.12784e-19	Dmac2
1	179668210	179687189	ENSMUSG00000038936	1.85835	7.0332e-21	1.1516e-19	Sccpdh
6	138140316	138156755	ENSMUSG00000008540	-0.882378	7.09563e-21	1.16104e-19	Mgst1
13	49036303	49148014	ENSMUSG00000037989	2.75428	7.44383e-21	1.2172e-19	Wnk2
17	24878770	24882008	ENSMUSG00000046070	-1.55022	7.54901e-21	1.23358e-19	Igfals
1	180568924	180601254	ENSMUSG00000026496	-0.663014	7.73111e-21	1.26249e-19	Parp1
3	10311956	10331439	ENSMUSG00000027531	-0.5903	7.75198e-21	1.26481e-19	Impa1
19	47260174	47464411	ENSMUSG00000053617	-0.887519	7.75569e-21	1.26481e-19	Sh3pxd2a
19	44756045	44837871	ENSMUSG00000004231	6.77024	7.79324e-21	1.27009e-19	Pax2
10	79618051	79637918	ENSMUSG00000020312	4.21828	7.83362e-21	1.27582e-19	Shc2
15	66891320	66923201	ENSMUSG00000005124	2.45802	7.85117e-21	1.27783e-19	Wisp1
X	37804842	37808876	ENSMUSG00000095180	4.43704	8.11441e-21	1.31979e-19	Rhox5
15	78537008	78544685	ENSMUSG00000044933	5.31297	8.18129e-21	1.32979e-19	Sstr3
6	82911885	82939769	ENSMUSG00000000627	4.66711	8.40717e-21	1.36559e-19	Sema4f
17	24718116	24721929	ENSMUSG00000044533	-0.9933	8.57585e-21	1.39207e-19	Rps2
5	115845278	116008947	ENSMUSG00000029516	2.17882	8.70891e-21	1.41273e-19	Cit
7	5080235	5098178	ENSMUSG00000035203	-0.740604	8.72615e-21	1.41459e-19	Epn1
4	101647718	101659364	ENSMUSG00000035212	0.949836	8.74755e-21	1.41711e-19	Leprot
7	44731480	44751050	ENSMUSG00000048012	3.96958	8.93502e-21	1.44653e-19	Zfp473
17	34135182	34139101	ENSMUSG00000037649	3.00125	8.95552e-21	1.44889e-19	H2-DMa
1	93512079	93621976	ENSMUSG00000034066	-0.794895	9.49549e-21	1.53523e-19	Farp2
13	23738808	23740367	ENSMUSG00000036181	1.31775	9.70441e-21	1.56797e-19	Hist1h1c
1	52163448	52233232	ENSMUSG00000026103	1.5287	9.85554e-21	1.59084e-19	Gls
6	57506502	57535468	ENSMUSG00000037826	-1.28115	9.85897e-21	1.59084e-19	Ppm1k
1	189880492	189922363	ENSMUSG00000026603	-1.19171	1.00009e-20	1.61268e-19	Smyd2
15	100869858	101045938	ENSMUSG00000023033	3.77599	1.0147e-20	1.63516e-19	Scn8a
10	100015630	100100416	ENSMUSG00000019966	2.30209	1.01838e-20	1.64001e-19	Kitl
8	94666600	94674425	ENSMUSG00000031776	1.3348	1.08745e-20	1.75008e-19	Arl2bp
5	45669919	45700546	ENSMUSG00000015880	5.19526	1.11427e-20	1.79207e-19	Ncapg
1	9560832	9631175	ENSMUSG00000079671	2.25289	1.15671e-20	1.85666e-19	2610203C22Rik
8	91313525	91668439	ENSMUSG00000055932	-1.14691	1.15573e-20	1.85666e-19	Fto
16	78477742	78480539	ENSMUSG00000116539	6.72166	1.1567e-20	1.85666e-19	AC098883.1
7	6703892	6730431	ENSMUSG00000002265	1.70746	1.17457e-20	1.88408e-19	Peg3
5	96373955	96784728	ENSMUSG00000034687	-1.94639	1.2706e-20	2.03679e-19	Fras1
1	172475358	172478575	ENSMUSG00000026548	4.76156	1.31668e-20	2.10927e-19	Slamf9
11	23256041	23298249	ENSMUSG00000020290	0.59882	1.36488e-20	2.18505e-19	Xpo1
19	4861223	4877909	ENSMUSG00000006457	6.69389	1.39627e-20	2.23385e-19	Actn3
11	4873951	4894200	ENSMUSG00000034285	-0.852119	1.48693e-20	2.37733e-19	Nipsnap1
8	54520433	54529998	ENSMUSG00000054408	-0.582015	1.51688e-20	2.42364e-19	Spcs3
15	98285585	98296161	ENSMUSG00000022987	4.974	1.53239e-20	2.44681e-19	Zfp641
8	106130319	106136974	ENSMUSG00000084128	-0.799716	1.53576e-20	2.45059e-19	Esrp2
5	100679484	100719716	ENSMUSG00000035273	1.38079	1.59034e-20	2.53603e-19	Hpse
1	135382312	135430499	ENSMUSG00000041879	-0.645762	1.65479e-20	2.6371e-19	Ipo9
5	113818536	113832644	ENSMUSG00000048163	2.16948	1.66447e-20	2.65079e-19	Selplg
2	118861954	118882909	ENSMUSG00000027332	-0.6679	1.69107e-20	2.69139e-19	Ivd
15	76296601	76328015	ENSMUSG00000022562	-1.10589	1.7403e-20	2.76795e-19	Oplah
1	131797381	131821473	ENSMUSG00000042251	-1.33936	1.85835e-20	2.95378e-19	Pm20d1
17	94759944	94834799	ENSMUSG00000066057	2.51896	1.89558e-20	3.011e-19	Gm1976
2	152518255	152521447	ENSMUSG00000074679	6.77484	1.90044e-20	3.01677e-19	Defb28
11	34226815	34783892	ENSMUSG00000020143	1.82764	1.94697e-20	3.08862e-19	Dock2
11	78322968	78327781	ENSMUSG00000017390	-1.814	2.00566e-20	3.17966e-19	Aldoc
5	115110299	115119346	ENSMUSG00000029545	-0.684191	2.0505e-20	3.24865e-19	Acads
4	15997121	16013888	ENSMUSG00000041153	1.98692	2.0579e-20	3.25825e-19	Osgin2
15	34484021	34495255	ENSMUSG00000022323	-1.42296	2.08037e-20	3.29169e-19	Rida
13	56173704	56178885	ENSMUSG00000049625	1.87826	2.10854e-20	3.33411e-19	Tifab
7	141392199	141402968	ENSMUSG00000025503	-0.767492	2.1273e-20	3.36161e-19	Taldo1
8	92827291	92853420	ENSMUSG00000031740	2.33059	2.15965e-20	3.41052e-19	Mmp2
6	87458545	87533259	ENSMUSG00000030047	2.33445	2.3947e-20	3.77926e-19	Arhgap25
2	25395874	25401321	ENSMUSG00000015085	1.82928	2.50379e-20	3.94888e-19	Entpd2
11	78503447	78505081	ENSMUSG00000001103	2.73064	2.51188e-20	3.95908e-19	Sebox
17	35470089	35474563	ENSMUSG00000067235	-1.11084	2.60285e-20	4.09983e-19	H2-Q10
5	87124960	87140318	ENSMUSG00000054630	-0.891096	2.64164e-20	4.15825e-19	Ugt2b5
16	56204313	56273756	ENSMUSG00000035270	1.84911	2.64667e-20	4.16348e-19	Impg2
3	53041528	53261679	ENSMUSG00000048332	1.61915	2.70095e-20	4.24614e-19	Lhfp
11	67455437	67688990	ENSMUSG00000033066	1.52109	3.06506e-20	4.81545e-19	Gas7
15	76266461	76269839	ENSMUSG00000115946	3.17088	3.14307e-20	4.93484e-19	Mirt2
6	50293330	50456201	ENSMUSG00000029822	2.22888	3.23505e-20	5.076e-19	Osbpl3
17	34263209	34269418	ENSMUSG00000073421	2.7225	3.28744e-20	5.15489e-19	H2-Ab1
2	150934519	151039382	ENSMUSG00000068115	2.48342	3.35387e-20	5.25232e-19	Ninl
14	59440972	59585764	ENSMUSG00000021981	-0.760365	3.35237e-20	5.25232e-19	Cab39l
15	63929097	64060478	ENSMUSG00000022378	1.01056	3.37009e-20	5.27435e-19	Fam49b
19	44073335	44107480	ENSMUSG00000025199	-0.786945	3.37715e-20	5.28201e-19	Chuk
11	29373658	29510808	ENSMUSG00000032740	1.95445	3.44585e-20	5.38601e-19	Ccdc88a
11	98795516	98807859	ENSMUSG00000052915	-0.803111	3.4854e-20	5.44435e-19	Msl1
1	87620312	87720507	ENSMUSG00000026288	1.70528	3.54862e-20	5.53956e-19	Inpp5d
14	55674689	55681820	ENSMUSG00000007589	1.03507	3.60361e-20	5.62182e-19	Tinf2
4	156109982	156127265	ENSMUSG00000059939	1.68167	3.6448e-20	5.68245e-19	9430015G10Rik
2	10370510	10595253	ENSMUSG00000061186	2.40186	3.83187e-20	5.97029e-19	Sfmbt2
15	103453794	103498810	ENSMUSG00000022488	1.79002	3.88301e-20	6.04613e-19	Nckap1l
7	118485111	118491975	ENSMUSG00000095115	1.82497	3.92233e-20	6.10346e-19	Itpripl2
13	34037597	34074074	ENSMUSG00000038286	-0.81805	3.97132e-20	6.17576e-19	Bphl
19	47646344	47692094	ENSMUSG00000025064	3.22851	4.00187e-20	6.21932e-19	Col17a1
16	17925223	17928219	ENSMUSG00000003528	-1.22396	4.0059e-20	6.22162e-19	Slc25a1
6	119236526	119352407	ENSMUSG00000041460	6.52593	4.12232e-20	6.39836e-19	Cacna2d4
15	31224314	31274341	ENSMUSG00000039168	-0.500688	4.25686e-20	6.60299e-19	Dap
1	153122756	153186447	ENSMUSG00000026479	3.47633	4.40826e-20	6.83351e-19	Lamc2
1	134346097	134361979	ENSMUSG00000042305	-0.801587	4.46984e-20	6.92457e-19	Tmem183a
11	40733667	40740046	ENSMUSG00000020328	0.834916	4.50965e-20	6.98182e-19	Nudcd2
9	71626509	71771602	ENSMUSG00000032232	-0.492863	4.60501e-20	7.12494e-19	Cgnl1
6	129397297	129409335	ENSMUSG00000030159	1.19387	4.74174e-20	7.33185e-19	Clec1b
3	87906321	87916132	ENSMUSG00000004897	-0.669302	5.07857e-20	7.84771e-19	Hdgf
9	43108650	43116570	ENSMUSG00000048503	3.2109	5.14402e-20	7.94383e-19	Tmem136
16	97994596	97997419	ENSMUSG00000097874	5.92561	5.24016e-20	8.08719e-19	C030010L15Rik
6	18844220	18847360	ENSMUSG00000097815	1.85756	5.33215e-20	8.22396e-19	Gm26809
17	35049966	35058749	ENSMUSG00000007041	0.967684	6.07232e-20	9.35964e-19	Clic1
14	55618037	55625395	ENSMUSG00000002324	4.97983	6.26028e-20	9.64328e-19	Rec8
5	36017180	36398139	ENSMUSG00000029093	6.66207	6.31645e-20	9.72367e-19	Sorcs2
7	24370263	24386690	ENSMUSG00000054342	3.57384	6.50424e-20	1.00002e-18	Kcnn4
8	88199213	88259722	ENSMUSG00000036779	-0.697214	6.50419e-20	1.00002e-18	Papd5
11	69343273	69369406	ENSMUSG00000018474	-1.25614	6.63792e-20	1.01993e-18	Chd3
15	96687392	96699730	ENSMUSG00000022462	-1.09503	6.8851e-20	1.05724e-18	Slc38a2
3	149210271	149210729	ENSMUSG00000105357	3.96948	6.89818e-20	1.05859e-18	Gm42647
4	58435255	58553898	ENSMUSG00000038668	2.66928	6.96368e-20	1.06797e-18	Lpar1
X	142226770	142239692	ENSMUSG00000042271	-1.0079	7.2356e-20	1.10897e-18	Nxt2
15	74994877	74998031	ENSMUSG00000075602	3.30703	7.51613e-20	1.15125e-18	Ly6a
5	131437333	132543344	ENSMUSG00000029673	2.9983	7.56308e-20	1.15772e-18	Auts2
7	45140684	45154584	ENSMUSG00000007833	-0.955343	7.73903e-20	1.18391e-18	Aldh16a1
10	111985448	112002631	ENSMUSG00000056888	2.80823	7.87057e-20	1.20328e-18	Glipr1
9	110989499	111008029	ENSMUSG00000057802	2.17656	8.10065e-20	1.23768e-18	Gm10030
X	73483602	73495933	ENSMUSG00000031375	1.13551	8.45873e-20	1.29158e-18	Bgn
13	56542464	56548502	ENSMUSG00000021539	1.05884	8.46778e-20	1.29216e-18	Lect2
4	147611937	147642513	ENSMUSG00000066000	1.88344	8.79333e-20	1.341e-18	Zfp979
2	151542483	151561692	ENSMUSG00000032966	0.920662	8.91837e-20	1.35922e-18	Fkbp1a
6	65117293	65144908	ENSMUSG00000029919	2.7366	9.33452e-20	1.42175e-18	Hpgds
4	48193323	48279558	ENSMUSG00000028343	-0.543691	9.4194e-20	1.43379e-18	Erp44
1	9601199	9627143	ENSMUSG00000067879	4.27621	9.48552e-20	1.44296e-18	Vxn
9	103482947	103761837	ENSMUSG00000042757	4.00027	9.59647e-20	1.45893e-18	Tmem108
17	14665500	14694235	ENSMUSG00000023885	2.19553	9.84969e-20	1.49649e-18	Thbs2
10	75636706	75644008	ENSMUSG00000006342	1.71263	1.01075e-19	1.53471e-18	Susd2
5	45493374	45512691	ENSMUSG00000039682	-0.90415	1.02507e-19	1.55548e-18	Lap3
19	5070859	5085531	ENSMUSG00000061451	4.27365	1.05525e-19	1.60029e-18	Tmem151a
17	47412734	47437376	ENSMUSG00000047150	-2.03756	1.08328e-19	1.64178e-18	1700001C19Rik
12	22725142	22726590	ENSMUSG00000113569	6.50525	1.08484e-19	1.64313e-18	Gm48035
1	175880581	175913489	ENSMUSG00000039748	5.43673	1.11682e-19	1.69051e-18	Exo1
8	25039144	25102376	ENSMUSG00000031557	2.46016	1.13285e-19	1.71372e-18	Plekha2
4	63165630	63172131	ENSMUSG00000028357	2.84449	1.16447e-19	1.76047e-18	Kif12
2	91082390	91115756	ENSMUSG00000002111	1.64704	1.20234e-19	1.81659e-18	Spi1
19	4510472	4621752	ENSMUSG00000024892	-0.760019	1.2417e-19	1.8749e-18	Pcx
5	120648812	120679597	ENSMUSG00000029602	4.40462	1.24594e-19	1.88014e-18	Rasal1
10	62383137	62422491	ENSMUSG00000020080	4.78344	1.25105e-19	1.88669e-18	Hkdc1
10	31493193	31609184	ENSMUSG00000063760	-0.855655	1.28041e-19	1.92978e-18	Rnf217
10	61319656	61383530	ENSMUSG00000020092	-1.22503	1.28594e-19	1.93454e-18	Pald1
8	121421238	121428043	ENSMUSG00000097783	3.90862	1.28472e-19	1.93454e-18	Gm26747
13	5861482	5870394	ENSMUSG00000000078	2.00972	1.28552e-19	1.93454e-18	Klf6
11	115279622	115297663	ENSMUSG00000044788	-0.852244	1.32463e-19	1.99151e-18	Fads6
4	134525550	134535387	ENSMUSG00000046671	-0.639735	1.34507e-19	2.021e-18	Mtfr1l
18	73770040	73815392	ENSMUSG00000024556	1.86831	1.36234e-19	2.04568e-18	Me2
17	56412426	56476483	ENSMUSG00000013236	1.43827	1.37251e-19	2.05969e-18	Ptprs
X	144317804	144374450	ENSMUSG00000041718	1.27266	1.45152e-19	2.17692e-18	Alg13
8	95099828	95202812	ENSMUSG00000031788	1.1092	1.53079e-19	2.2944e-18	Kifc3
11	120345690	120348542	ENSMUSG00000062825	0.894603	1.57063e-19	2.35268e-18	Actg1
7	19696109	19699188	ENSMUSG00000002985	-0.685256	1.59329e-19	2.38515e-18	Apoe
13	30136489	30246717	ENSMUSG00000038732	2.40206	1.5978e-19	2.39044e-18	Mboat1
13	93040713	93144724	ENSMUSG00000047419	6.13559	1.62902e-19	2.43566e-18	Cmya5
18	60685978	60713389	ENSMUSG00000054008	-0.953532	1.63302e-19	2.44015e-18	Ndst1
5	93181933	93206495	ENSMUSG00000063015	-0.724924	1.6556e-19	2.47237e-18	Ccni
17	12923813	12940600	ENSMUSG00000062480	-0.552813	1.69649e-19	2.53189e-18	Acat3
4	130913125	130936141	ENSMUSG00000028581	1.57184	1.70826e-19	2.5479e-18	Laptm5
9	50845301	50894229	ENSMUSG00000032058	-0.817222	1.71543e-19	2.55703e-18	Ppp2r1b
7	135689784	135716361	ENSMUSG00000031004	2.58211	1.7572e-19	2.6161e-18	Mki67
8	123897123	123949265	ENSMUSG00000039509	0.922966	1.75683e-19	2.6161e-18	Nup133
1	169972307	170110762	ENSMUSG00000026674	1.6865	1.77999e-19	2.64842e-18	Ddr2
7	141262706	141266481	ENSMUSG00000025498	0.628561	1.8975e-19	2.82155e-18	Irf7
9	21242912	21248443	ENSMUSG00000045087	-1.72977	1.90233e-19	2.82701e-18	S1pr5
11	83703991	83706268	ENSMUSG00000069792	1.65461	1.90516e-19	2.82949e-18	Wfdc17
7	64392607	64412125	ENSMUSG00000033429	-0.989317	1.98478e-19	2.94596e-18	Mcee
1	74542888	74567794	ENSMUSG00000026173	4.76548	1.9875e-19	2.94821e-18	Plcd4
19	29925114	29960718	ENSMUSG00000024810	1.93379	2.03142e-19	3.01153e-18	Il33
X	95420318	95444872	ENSMUSG00000050332	2.52908	2.04954e-19	3.03655e-18	Amer1
11	115415689	115419962	ENSMUSG00000034566	-0.671832	2.05651e-19	3.04503e-18	Atp5h
5	145345279	145390926	ENSMUSG00000070419	4.07353	2.07374e-19	3.06868e-18	Cyp3a57
1	169949535	169969241	ENSMUSG00000026675	-1.29483	2.26339e-19	3.3473e-18	Hsd17b7
16	91621186	91646952	ENSMUSG00000022962	-0.832114	2.30135e-19	3.40138e-18	Gart
16	91269772	91271933	ENSMUSG00000046160	2.03088	2.31301e-19	3.41655e-18	Olig1
13	70727802	70841811	ENSMUSG00000049538	5.11874	2.45273e-19	3.62074e-18	Adamts16
15	77915047	77929006	ENSMUSG00000005354	-0.660081	2.49668e-19	3.68339e-18	Txn2
16	10480059	10528418	ENSMUSG00000022504	2.38462	2.59357e-19	3.82403e-18	Ciita
4	145464204	145467420	ENSMUSG00000052912	5.7162	2.60497e-19	3.83749e-18	Smarca5-ps
6	48833818	48841496	ENSMUSG00000029810	0.940519	2.60584e-19	3.83749e-18	Tmem176b
12	20877084	20921262	ENSMUSG00000069755	6.22186	2.62315e-19	3.86065e-18	Zfp125
10	75859353	75860240	ENSMUSG00000033307	-0.893715	2.66287e-19	3.91675e-18	Mif
17	48346401	48354147	ENSMUSG00000023992	4.34077	2.73035e-19	4.0136e-18	Trem2
15	10446756	10470516	ENSMUSG00000044224	-0.890458	2.75356e-19	4.04529e-18	Dnajc21
12	26442746	26456452	ENSMUSG00000020641	1.56689	2.81822e-19	4.13779e-18	Rsad2
15	82641945	82642001	ENSMUSG00000098867	-1.93846	2.91741e-19	4.28086e-18	Gm27463
10	51480632	51486703	ENSMUSG00000112023	1.76531	2.93144e-19	4.29886e-18	Lilr4b
15	25363277	25413764	ENSMUSG00000045763	3.34614	2.97987e-19	4.36725e-18	Basp1
6	18366478	18514843	ENSMUSG00000000416	3.33645	3.07172e-19	4.49917e-18	Cttnbp2
MT	3914	4951	ENSMUSG00000064345	-0.919056	3.08174e-19	4.51116e-18	mt-Nd2
17	34181988	34187764	ENSMUSG00000096727	1.50097	3.1028e-19	4.53926e-18	Psmb9
11	106197408	106216344	ENSMUSG00000078622	-0.570707	3.14723e-19	4.60151e-18	Ccdc47
13	54503779	54551290	ENSMUSG00000043183	-1.7614	3.26217e-19	4.7667e-18	Simc1
12	111417017	111431678	ENSMUSG00000021280	2.77288	3.40193e-19	4.96796e-18	Exoc3l4
17	46500572	46546388	ENSMUSG00000040327	0.977591	3.4099e-19	4.97662e-18	Cul9
18	35650351	35655238	ENSMUSG00000073600	-1.6141	3.5366e-19	5.15846e-18	Prob1
15	78244801	78262580	ENSMUSG00000071715	2.267	3.60511e-19	5.25524e-18	Ncf4
3	22285081	22297830	ENSMUSG00000102987	6.52421	3.67156e-19	5.34892e-18	Gm38324
17	27019810	27029009	ENSMUSG00000057789	0.930599	3.69241e-19	5.3761e-18	Bak1
15	82992973	83033306	ENSMUSG00000058099	1.46806	3.71888e-19	5.41141e-18	Nfam1
11	119143045	119228499	ENSMUSG00000039976	-0.784466	3.84709e-19	5.59464e-18	Tbc1d16
15	77760587	77842175	ENSMUSG00000022443	0.818301	3.8702e-19	5.62491e-18	Myh9
6	147042764	147073991	ENSMUSG00000040112	-0.767403	4.10608e-19	5.96419e-18	Mrps35
16	33517328	33664135	ENSMUSG00000035506	3.71313	4.22112e-19	6.12765e-18	Slc12a8
15	99317225	99370482	ENSMUSG00000023008	1.23604	4.31501e-19	6.26022e-18	Fmnl3
1	60409619	60481158	ENSMUSG00000026782	1.50274	4.38994e-19	6.36515e-18	Abi2
2	32599709	32620806	ENSMUSG00000026811	-0.924546	4.69516e-19	6.80366e-18	St6galnac6
X	139480367	139554582	ENSMUSG00000042498	5.67633	4.74121e-19	6.86633e-18	D330045A20Rik
2	19634034	19636986	ENSMUSG00000086621	6.46047	4.85184e-19	7.02239e-18	Gm13348
9	124101950	124113557	ENSMUSG00000049103	3.02077	4.87308e-19	7.04895e-18	Ccr2
5	134220053	134229625	ENSMUSG00000015950	1.99775	4.94321e-19	7.14616e-18	Ncf1
3	60006743	60025420	ENSMUSG00000091376	6.4761	4.98805e-19	7.20673e-18	Aadacl2
7	44605803	44670843	ENSMUSG00000030739	0.996232	5.09898e-19	7.36264e-18	Myh14
9	50494525	50505482	ENSMUSG00000032068	2.49897	5.16508e-19	7.45369e-18	Plet1
7	27984854	28014115	ENSMUSG00000096916	4.76001	5.2885e-19	7.62729e-18	Zfp850
5	36473670	36484285	ENSMUSG00000029196	-0.917715	5.38754e-19	7.76555e-18	Tada2b
3	59952309	59973594	ENSMUSG00000070465	6.46133	5.49519e-19	7.91605e-18	Gm9696
17	46674550	46680914	ENSMUSG00000063576	-0.558772	5.53661e-19	7.97102e-18	Klhdc3
19	5740904	5758532	ENSMUSG00000024940	1.80194	5.54128e-19	7.97306e-18	Ltbp3
8	25764538	25785287	ENSMUSG00000037316	-1.29201	5.60561e-19	8.06087e-18	Bag4
2	163820861	163833146	ENSMUSG00000027656	6.36657	5.81046e-19	8.35053e-18	Wisp2
17	36969195	36971396	ENSMUSG00000083534	3.95013	5.84135e-19	8.39e-18	H2-M6-ps
7	119607026	119662515	ENSMUSG00000033533	-1.00384	5.89586e-19	8.46331e-18	Acsm1
13	66932830	66998401	ENSMUSG00000021518	-0.61284	5.95601e-19	8.54464e-18	Ptdss1
7	140763739	140774987	ENSMUSG00000025479	-1.36061	5.99025e-19	8.58872e-18	Cyp2e1
2	157145893	157204534	ENSMUSG00000027641	1.92271	6.1673e-19	8.83738e-18	Rbl1
19	60889749	61092553	ENSMUSG00000003228	1.59893	6.18166e-19	8.85278e-18	Grk5
11	101119938	101126419	ENSMUSG00000035198	-1.07918	6.36695e-19	9.11279e-18	Tubg1
2	75675513	75704641	ENSMUSG00000015839	1.0043	6.37678e-19	9.12153e-18	Nfe2l2
10	61089331	61094324	ENSMUSG00000020098	-0.769187	6.47238e-19	9.25285e-18	Pcbd1
8	104847068	104854483	ENSMUSG00000061825	2.14406	6.53757e-19	9.34058e-18	Ces2c
2	155276297	155278073	ENSMUSG00000027602	-1.18014	6.64993e-19	9.49557e-18	Map1lc3a
1	173747293	173766943	ENSMUSG00000073489	1.82831	6.75203e-19	9.63574e-18	Ifi204
1	91298338	91321075	ENSMUSG00000026307	-0.909797	6.93122e-19	9.88568e-18	Scly
8	40551095	40634797	ENSMUSG00000039431	1.03299	7.13397e-19	1.01689e-17	Mtmr7
5	121566027	121593824	ENSMUSG00000029455	-0.780456	7.28831e-19	1.03829e-17	Aldh2
5	137378637	137477064	ENSMUSG00000079173	5.03732	7.34574e-19	1.04586e-17	Zan
6	136923655	136941899	ENSMUSG00000030220	1.45785	7.4831e-19	1.0648e-17	Arhgdib
2	70474923	70477729	ENSMUSG00000075304	2.14408	7.61787e-19	1.08334e-17	Sp5
5	135089890	135138382	ENSMUSG00000005373	-1.62021	7.80071e-19	1.1087e-17	Mlxipl
6	118587240	119196418	ENSMUSG00000051331	3.29788	7.817e-19	1.11037e-17	Cacna1c
14	30886476	30902353	ENSMUSG00000021922	-0.951766	7.8245e-19	1.11079e-17	Itih4
2	35558266	35730994	ENSMUSG00000026883	1.14212	7.92803e-19	1.12483e-17	Dab2ip
1	34427002	34433264	ENSMUSG00000102336	4.14496	8.04218e-19	1.14037e-17	Gm37233
8	85636588	85700924	ENSMUSG00000036902	4.30498	8.06926e-19	1.14318e-17	Neto2
15	80671847	80700425	ENSMUSG00000022408	1.82988	8.07137e-19	1.14318e-17	Fam83f
5	96793339	96845966	ENSMUSG00000029484	2.16433	8.25251e-19	1.16816e-17	Anxa3
3	40846970	40938138	ENSMUSG00000037818	-0.808754	8.56984e-19	1.21238e-17	Abhd18
8	65085613	65129563	ENSMUSG00000074300	6.45733	9.04568e-19	1.27895e-17	BC030870
4	136880129	136886187	ENSMUSG00000036905	1.38492	9.1079e-19	1.287e-17	C1qb
14	47153895	47189413	ENSMUSG00000037580	-1.05353	9.29659e-19	1.31291e-17	Gch1
5	30905885	30907788	ENSMUSG00000038803	0.947933	9.44011e-19	1.33241e-17	Ost4
5	65107539	65168188	ENSMUSG00000054920	-0.966225	9.6484e-19	1.36102e-17	Klhl5
16	45729725	45742955	ENSMUSG00000033157	1.07549	9.91036e-19	1.39717e-17	Abhd10
11	11685003	11772926	ENSMUSG00000018654	1.74424	1.00828e-18	1.42066e-17	Ikzf1
3	88605966	88648052	ENSMUSG00000028059	2.1786	1.02612e-18	1.44496e-17	Arhgef2
15	79516411	79527739	ENSMUSG00000010830	3.6177	1.03304e-18	1.45387e-17	Kdelr3
11	69784036	69795943	ENSMUSG00000041189	2.97298	1.05053e-18	1.47763e-17	Chrnb1
2	28468066	28471178	ENSMUSG00000035772	-0.657763	1.10381e-18	1.55169e-17	Mrps2
17	71344489	71475343	ENSMUSG00000024054	0.786398	1.12229e-18	1.57675e-17	Smchd1
3	92583867	92588997	ENSMUSG00000074435	6.42466	1.12588e-18	1.58089e-17	Smcp
2	25192966	25196886	ENSMUSG00000059555	1.11122	1.13596e-18	1.59413e-17	Tor4a
12	25129174	25134931	ENSMUSG00000112937	4.70529	1.15592e-18	1.6212e-17	Gm17746
17	33360507	33394641	ENSMUSG00000055240	1.4754	1.19007e-18	1.66814e-17	Zfp101
10	62071123	62072362	ENSMUSG00000046687	-1.94646	1.23151e-18	1.72524e-17	Gm5424
12	102128733	102267091	ENSMUSG00000041771	6.32483	1.25869e-18	1.76231e-17	Slc24a4
16	48924232	48994165	ENSMUSG00000064061	1.34368	1.27732e-18	1.78736e-17	Dzip3
4	60578260	60582199	ENSMUSG00000078680	-2.35388	1.2811e-18	1.79163e-17	Mup10
8	117661399	117673689	ENSMUSG00000034308	-0.938894	1.29779e-18	1.81394e-17	Sdr42e1
3	41066326	41083046	ENSMUSG00000049940	-1.27873	1.35612e-18	1.89438e-17	Pgrmc2
11	102994047	103028333	ENSMUSG00000020935	0.674262	1.36355e-18	1.90368e-17	Dcakd
15	76643395	76660117	ENSMUSG00000053929	-0.544603	1.36948e-18	1.91087e-17	Cyhr1
1	74284930	74353694	ENSMUSG00000026179	-0.82968	1.39409e-18	1.94409e-17	Pnkd
2	62330073	62412231	ENSMUSG00000035000	-0.995304	1.39689e-18	1.94688e-17	Dpp4
5	142484839	142551098	ENSMUSG00000029576	6.31143	1.45234e-18	2.02302e-17	Radil
11	88047373	88053755	ENSMUSG00000018379	-0.68324	1.48051e-18	2.06108e-17	Srsf1
10	128459248	128490482	ENSMUSG00000025369	-0.725937	1.48829e-18	2.07073e-17	Smarcc2
4	129105548	129111626	ENSMUSG00000028786	4.06796	1.50858e-18	2.09777e-17	Tmem54
9	14541966	14645056	ENSMUSG00000013076	-0.982049	1.50987e-18	2.09837e-17	Amotl1
10	97479609	97518143	ENSMUSG00000019929	1.03948	1.51864e-18	2.10936e-17	Dcn
10	71330480	71344954	ENSMUSG00000037710	-0.976335	1.54216e-18	2.14081e-17	Cisd1
7	43524216	43544428	ENSMUSG00000004609	2.23566	1.54768e-18	2.14725e-17	Cd33
9	31030644	31075885	ENSMUSG00000047412	-0.929972	1.55977e-18	2.1628e-17	Zbtb44
15	99074575	99083409	ENSMUSG00000032783	4.67867	1.56194e-18	2.16458e-17	Troap
2	173110818	173133204	ENSMUSG00000087382	-2.74691	1.57468e-18	2.181e-17	Ctcflos
17	24722060	24724478	ENSMUSG00000040048	-0.878662	1.60463e-18	2.22122e-17	Ndufb10
5	64092950	64128351	ENSMUSG00000029171	1.36771	1.61757e-18	2.23786e-17	Pgm1
1	131527903	131539872	ENSMUSG00000055184	2.60969	1.64773e-18	2.27701e-17	Fam72a
4	132564067	132582683	ENSMUSG00000056529	1.94143	1.64745e-18	2.27701e-17	Ptafr
13	3762282	3766722	ENSMUSG00000113259	4.99742	1.6635e-18	2.29752e-17	Gm35190
7	143665809	143685872	ENSMUSG00000037613	2.41953	1.77259e-18	2.44679e-17	Tnfrsf23
2	6188465	6213033	ENSMUSG00000039063	-1.31299	1.77515e-18	2.44895e-17	Echdc3
6	126923050	126939587	ENSMUSG00000030346	3.50841	1.77838e-18	2.45202e-17	Rad51ap1
2	86020633	86045171	ENSMUSG00000045392	6.36242	1.79041e-18	2.46721e-17	Olfr1033
11	74383356	74610915	ENSMUSG00000038807	2.50537	1.81845e-18	2.50444e-17	Rap1gap2
15	78523346	78531416	ENSMUSG00000022440	2.29987	1.83981e-18	2.53243e-17	C1qtnf6
3	159839672	159938664	ENSMUSG00000028173	1.43614	1.89524e-18	2.60727e-17	Wls
4	127077383	127124372	ENSMUSG00000042408	1.37545	1.94208e-18	2.67019e-17	Zmym6
4	130102558	130128135	ENSMUSG00000028779	0.658324	1.97652e-18	2.71603e-17	Pef1
16	45411768	45492969	ENSMUSG00000053182	3.2724	2.02224e-18	2.77729e-17	Gm609
X	73686178	73716175	ENSMUSG00000002015	-0.639585	2.0416e-18	2.80229e-17	Bcap31
10	21295979	21368898	ENSMUSG00000019977	-0.661027	2.0483e-18	2.80992e-17	Hbs1l
5	115565254	115622654	ENSMUSG00000041638	-0.591698	2.13902e-18	2.93272e-17	Gcn1l1
1	183418215	183436808	ENSMUSG00000053461	3.5918	2.15664e-18	2.95522e-17	Hhipl2
8	65617900	66471637	ENSMUSG00000036469	2.39929	2.18374e-18	2.99069e-17	2021-03-01
2	158768093	158786637	ENSMUSG00000027654	5.61762	2.20734e-18	3.02132e-17	Fam83d
5	110286306	110337474	ENSMUSG00000007080	1.95816	2.22613e-18	3.04533e-17	Pole
11	116849901	116853094	ENSMUSG00000034120	-0.735007	2.25194e-18	3.07891e-17	Srsf2
9	105687809	105828160	ENSMUSG00000043719	4.11314	2.27842e-18	3.11337e-17	Col6a6
17	13108617	13131810	ENSMUSG00000067049	4.48712	2.28501e-18	3.12064e-17	Unc93a
9	96196275	96323646	ENSMUSG00000032411	-1.03424	2.29069e-18	3.12665e-17	Tfdp2
2	35313986	35336976	ENSMUSG00000026880	0.673213	2.30621e-18	3.14608e-17	Stom
16	91406164	91425834	ENSMUSG00000022969	1.19315	2.32985e-18	3.17654e-17	Il10rb
7	27029081	27037375	ENSMUSG00000060407	-0.877122	2.46648e-18	3.36096e-17	Cyp2a12
4	123116266	123118000	ENSMUSG00000076438	4.44339	2.52948e-18	3.44488e-17	Oxct2b
17	43016555	43089189	ENSMUSG00000023915	1.5411	2.53729e-18	3.45359e-17	Tnfrsf21
17	33524204	33553782	ENSMUSG00000024299	1.6224	2.61021e-18	3.55088e-17	Adamts10
19	6998958	7019469	ENSMUSG00000024965	1.63781	2.69261e-18	3.66093e-17	Fermt3
16	14361558	14475737	ENSMUSG00000023088	2.00919	2.73777e-18	3.72026e-17	Abcc1
7	49759115	49773975	ENSMUSG00000039745	1.01608	2.75922e-18	3.74733e-17	Htatip2
1	85938318	85961007	ENSMUSG00000049608	6.22328	2.80476e-18	3.80706e-17	Gpr55
5	105115767	105139586	ENSMUSG00000079363	1.74007	2.83707e-18	3.84878e-17	Gbp4
X	71364760	71419196	ENSMUSG00000015214	-0.728242	2.88826e-18	3.91605e-17	Mtmr1
6	126821721	126849136	ENSMUSG00000000399	-0.667768	3.00988e-18	4.07868e-17	Ndufa9
1	97795114	98095646	ENSMUSG00000026335	1.25818	3.1083e-18	4.20972e-17	Pam
9	77917364	77984519	ENSMUSG00000032349	-1.64069	3.17317e-18	4.2952e-17	Elovl5
17	31295483	31350696	ENSMUSG00000024036	2.5513	3.26712e-18	4.41992e-17	Slc37a1
7	80388585	80405436	ENSMUSG00000030530	-0.600013	3.42617e-18	4.63253e-17	Furin
2	75832177	75931350	ENSMUSG00000042410	0.624831	3.47461e-18	4.69543e-17	Agps
5	115297110	115300999	ENSMUSG00000009013	1.58271	3.53141e-18	4.76955e-17	Dynll1
19	11516512	11531256	ENSMUSG00000024677	2.89116	3.56164e-18	4.80772e-17	Ms4a6b
11	100140810	100148665	ENSMUSG00000020911	2.6121	3.62434e-18	4.88966e-17	Krt19
14	24133953	24245920	ENSMUSG00000021782	1.34009	3.63498e-18	4.90131e-17	Dlg5
1	194938819	194961279	ENSMUSG00000016494	2.23786	3.66451e-18	4.93841e-17	Cd34
16	26714446	26755502	ENSMUSG00000092545	-1.27405	3.68438e-18	4.96244e-17	Gm20319
7	89426306	89441928	ENSMUSG00000109311	6.24337	3.82233e-18	5.14541e-17	AI314278
3	84087933	84155786	ENSMUSG00000033752	1.29439	3.82803e-18	5.15025e-17	Mnd1
17	24351950	24410201	ENSMUSG00000024130	-0.891317	3.8313e-18	5.15182e-17	Abca3
1	167349991	167368532	ENSMUSG00000026687	-0.788157	4.05689e-18	5.45215e-17	Aldh9a1
2	44564412	44927657	ENSMUSG00000036890	1.42582	4.23316e-18	5.68593e-17	Gtdc1
15	83172350	83174808	ENSMUSG00000116508	-1.54929	4.4673e-18	5.99713e-17	Gm49463
8	116921730	116941507	ENSMUSG00000031756	2.41984	4.49111e-18	6.02578e-17	Cenpn
17	35194439	35196320	ENSMUSG00000024399	2.85976	4.49429e-18	6.02674e-17	Ltb
12	108678711	108702315	ENSMUSG00000021263	3.4666	4.5158e-18	6.05226e-17	Degs2
15	34306677	34436273	ENSMUSG00000022324	2.03318	4.53267e-18	6.07154e-17	Matn2
11	72241989	72267222	ENSMUSG00000020805	2.32162	4.64744e-18	6.22187e-17	Slc13a5
X	106143204	106160493	ENSMUSG00000033777	2.12887	4.67214e-18	6.25151e-17	Tlr13
13	23806993	23825180	ENSMUSG00000036110	-1.28594	4.79959e-18	6.41853e-17	Slc17a2
2	25777017	25780279	ENSMUSG00000069080	6.36373	4.80284e-18	6.41937e-17	Lcn11
9	105856078	105960643	ENSMUSG00000091345	2.10182	4.82515e-18	6.44566e-17	Col6a5
12	52503972	52571975	ENSMUSG00000035133	-0.723979	4.8647e-18	6.49494e-17	Arhgap5
17	21383748	21399265	ENSMUSG00000062743	2.83931	4.93731e-18	6.58829e-17	Zfp677
6	124430759	124464794	ENSMUSG00000008153	1.85117	4.94239e-18	6.59147e-17	Clstn3
1	57359222	57377544	ENSMUSG00000097519	5.07925	5.07577e-18	6.76546e-17	4930558J18Rik
8	122433601	122443422	ENSMUSG00000006517	-1.79652	5.07839e-18	6.76546e-17	Mvd
1	171229572	171234365	ENSMUSG00000058715	1.69643	5.37961e-18	7.16285e-17	Fcer1g
13	73937811	73960895	ENSMUSG00000057649	0.962943	5.52341e-18	7.35031e-17	Brd9
2	156994173	156994892	ENSMUSG00000082163	5.52866	5.62667e-18	7.48366e-17	Gm14276
15	13028701	13173675	ENSMUSG00000039385	3.45973	5.64128e-18	7.49901e-17	Cdh6
6	121300227	121337733	ENSMUSG00000030108	-0.93094	5.66311e-18	7.52394e-17	Slc6a13
8	48099092	48153233	ENSMUSG00000031562	4.2419	5.76008e-18	7.64861e-17	Dctd
9	116084293	116175360	ENSMUSG00000032440	1.98833	5.84011e-18	7.75067e-17	Tgfbr2
7	81057600	81105612	ENSMUSG00000038763	6.2319	5.8861e-18	7.80746e-17	Alpk3
12	4879032	4907705	ENSMUSG00000020634	-0.808168	5.89398e-18	7.81367e-17	Ubxn2a
17	66336982	66449750	ENSMUSG00000052105	2.41576	5.92445e-18	7.84982e-17	Mtcl1
11	106263179	106272972	ENSMUSG00000078619	-0.67319	6.10904e-18	8.09001e-17	Smarcd2
5	31297443	31327314	ENSMUSG00000059434	-0.871289	6.20549e-18	8.21328e-17	Gckr
9	123170824	123216038	ENSMUSG00000035498	2.75892	6.21812e-18	8.22555e-17	Cdcp1
16	4036942	4040024	ENSMUSG00000005980	2.67963	6.39582e-18	8.45604e-17	Dnase1
3	127553489	127618023	ENSMUSG00000051278	2.44277	6.53356e-18	8.63348e-17	Zgrf1
11	75431732	75439591	ENSMUSG00000038224	-0.689307	6.91625e-18	9.13423e-17	Serpinf2
19	44293676	44306864	ENSMUSG00000025203	3.39647	6.93999e-18	9.16064e-17	Scd2
2	104559163	104571429	ENSMUSG00000086454	6.71158	7.02734e-18	9.27093e-17	Platr14
10	24595442	24598683	ENSMUSG00000019997	2.02111	7.14722e-18	9.42399e-17	Ctgf
5	114669398	114690984	ENSMUSG00000011884	1.55085	7.25319e-18	9.55857e-17	Gltp
9	6168584	6378850	ENSMUSG00000032006	2.48622	7.47592e-18	9.84679e-17	Pdgfd
16	17331371	17343575	ENSMUSG00000022766	-0.498675	7.52719e-18	9.90898e-17	Serpind1
5	96070333	96164171	ENSMUSG00000034724	-0.869103	7.56624e-18	9.95502e-17	Cnot6l
6	4747306	4760517	ENSMUSG00000092035	3.64795	7.72697e-18	1.0161e-16	Peg10
1	184013302	184075636	ENSMUSG00000039384	1.58625	7.73492e-18	1.0166e-16	Dusp10
8	105939551	105943382	ENSMUSG00000035237	-0.852244	7.84352e-18	1.03032e-16	Lcat
13	49682100	49734267	ENSMUSG00000037851	-0.56898	7.95653e-18	1.0446e-16	Iars
9	5308828	5336783	ENSMUSG00000033538	3.28382	8.00997e-18	1.05106e-16	Casp4
8	88272403	88329962	ENSMUSG00000031659	2.00626	8.04467e-18	1.05504e-16	Adcy7
5	123863570	123865499	ENSMUSG00000045502	4.20062	8.24862e-18	1.08121e-16	Hcar2
X	18414881	18461397	ENSMUSG00000037358	4.38836	8.36147e-18	1.09542e-16	4930578C19Rik
8	125669818	125673359	ENSMUSG00000050930	3.56052	8.49391e-18	1.11217e-16	Map10
13	93616675	93637961	ENSMUSG00000074768	-1.21081	8.50326e-18	1.1128e-16	Bhmt
8	120668222	120674207	ENSMUSG00000031818	-0.737541	8.71174e-18	1.13947e-16	Cox4i1
11	87701396	87705331	ENSMUSG00000085972	2.15167	8.93008e-18	1.1674e-16	1110028F11Rik
11	46193850	46312859	ENSMUSG00000020340	1.56138	9.44767e-18	1.23441e-16	Cyfip2
17	33646233	33686860	ENSMUSG00000059208	-0.619633	9.53764e-18	1.2455e-16	Hnrnpm
4	134802759	134853345	ENSMUSG00000028826	-0.721052	9.63715e-18	1.25782e-16	Maco1
4	131768457	131838288	ENSMUSG00000028909	2.3745	9.67356e-18	1.2619e-16	Ptpru
13	100759674	100775899	ENSMUSG00000045273	4.89181	1.01786e-17	1.32707e-16	Cenph
1	134962565	134974162	ENSMUSG00000026429	5.57649	1.03124e-17	1.3438e-16	Ube2t
6	82725025	82774454	ENSMUSG00000000628	2.51725	1.03207e-17	1.34416e-16	Hk2
2	12106632	12301922	ENSMUSG00000026768	1.98921	1.03711e-17	1.35e-16	Itga8
4	140422524	140431931	ENSMUSG00000086437	2.44816	1.05542e-17	1.37311e-16	Gm13021
19	58795751	58860984	ENSMUSG00000025092	2.27261	1.06202e-17	1.38096e-16	Hspa12a
11	115116214	115133992	ENSMUSG00000047798	2.31625	1.09784e-17	1.42679e-16	Cd300lf
14	118137158	118163261	ENSMUSG00000022131	-0.885778	1.10652e-17	1.4373e-16	Gpr180
8	72480641	72492614	ENSMUSG00000019731	-0.675981	1.10725e-17	1.43749e-16	Slc35e1
4	116306762	116464183	ENSMUSG00000003810	0.637237	1.15597e-17	1.49994e-16	Mast2
6	48593883	48599082	ENSMUSG00000052751	-0.602812	1.18779e-17	1.54041e-16	Repin1
7	14555474	14563506	ENSMUSG00000100586	-4.76869	1.19133e-17	1.54418e-16	Vmn1r90
6	90462576	90475238	ENSMUSG00000030087	-1.10899	1.2022e-17	1.55744e-16	Klf15
17	12648869	12675829	ENSMUSG00000023829	-0.810537	1.22518e-17	1.58638e-16	Slc22a1
12	12262139	12380965	ENSMUSG00000020589	1.91328	1.25261e-17	1.62104e-16	Fam49a
9	60568859	60688158	ENSMUSG00000047766	3.83391	1.25578e-17	1.62428e-16	Lrrc49
8	18595131	18803189	ENSMUSG00000039842	1.43779	1.2736e-17	1.64645e-16	Mcph1
14	46882854	47105815	ENSMUSG00000021838	1.69424	1.28588e-17	1.66145e-16	Samd4
6	141866358	141875220	ENSMUSG00000107516	-2.02036	1.35052e-17	1.74404e-16	Gm30784
10	61695514	61702773	ENSMUSG00000020087	-0.646013	1.3535e-17	1.74698e-16	Tysnd1
10	108497650	109010982	ENSMUSG00000035864	-1.50816	1.3567e-17	1.75018e-16	Syt1
1	180227004	180263438	ENSMUSG00000010609	-0.927511	1.47632e-17	1.90249e-16	Psen2
3	66053558	66296837	ENSMUSG00000027831	2.26004	1.47585e-17	1.90249e-16	Veph1
X	75382399	75396459	ENSMUSG00000031198	1.10007	1.4994e-17	1.9312e-16	Fundc2
7	29246561	29248466	ENSMUSG00000030587	2.0702	1.50796e-17	1.94121e-16	2200002D01Rik
10	41519414	41531048	ENSMUSG00000019818	-0.508074	1.51175e-17	1.94506e-16	Cd164
6	71451992	71458998	ENSMUSG00000108213	4.27942	1.51706e-17	1.95087e-16	Gm44172
15	100641077	100669553	ENSMUSG00000098112	1.64321	1.52354e-17	1.95818e-16	Bin2
X	96096042	96168552	ENSMUSG00000031207	1.0103	1.53925e-17	1.97732e-16	Msn
7	96951505	97064758	ENSMUSG00000018995	-1.11016	1.54379e-17	1.98212e-16	Nars2
11	97627389	97629702	ENSMUSG00000043439	-2.43217	1.54516e-17	1.98284e-16	Epop
16	16312230	16358959	ENSMUSG00000022789	-0.539164	1.55262e-17	1.99136e-16	Dnm1l
4	126556935	126593903	ENSMUSG00000042489	3.59597	1.55346e-17	1.99139e-16	Clspn
16	8513429	8621568	ENSMUSG00000057880	-0.790236	1.62929e-17	2.08751e-16	Abat
3	152273849	152340407	ENSMUSG00000054942	1.2768	1.65396e-17	2.118e-16	Miga1
2	26920040	26933928	ENSMUSG00000014867	-0.363879	1.70928e-17	2.1877e-16	Surf4
6	83057844	83067318	ENSMUSG00000009145	1.26035	1.71634e-17	2.19558e-16	Dqx1
14	30908572	30923760	ENSMUSG00000006522	-0.803657	1.75847e-17	2.2483e-16	Itih3
5	117378103	117389047	ENSMUSG00000029363	1.25617	1.78345e-17	2.27905e-16	Rfc5
9	57676937	57683703	ENSMUSG00000032310	-1.79099	1.80017e-17	2.29921e-16	Cyp1a2
9	36708482	36727065	ENSMUSG00000032113	3.6656	1.80459e-17	2.30366e-16	Chek1
13	3456991	3457770	ENSMUSG00000113534	6.20397	1.81879e-17	2.32057e-16	Gm19163
14	54722209	54781946	ENSMUSG00000022180	1.71959	1.91268e-17	2.43909e-16	Slc7a8
17	6430112	6436296	ENSMUSG00000096255	3.12496	1.93625e-17	2.46786e-16	Dynlt1b
15	98931425	98934565	ENSMUSG00000023004	0.763288	1.95644e-17	2.49229e-16	Tuba1b
1	78657825	78707743	ENSMUSG00000032883	-1.36585	1.96949e-17	2.50762e-16	Acsl3
7	119690026	119714565	ENSMUSG00000047026	6.48224	1.98757e-17	2.52932e-16	Acsm4
14	26693274	26891703	ENSMUSG00000021879	4.88602	2.03047e-17	2.58257e-16	Dnah12
5	138441468	138460694	ENSMUSG00000036898	-1.45477	2.12825e-17	2.70552e-16	Zfp157
6	87628424	87672193	ENSMUSG00000030051	1.45559	2.13066e-17	2.70717e-16	Aplf
2	118779719	118811293	ENSMUSG00000040035	4.19403	2.13335e-17	2.70918e-16	Disp2
11	118392751	118402092	ENSMUSG00000033880	0.778983	2.24109e-17	2.84453e-16	Lgals3bp
2	119618298	119651244	ENSMUSG00000027306	2.39463	2.25818e-17	2.86474e-16	Nusap1
8	13537678	13547028	ENSMUSG00000110278	6.7809	2.27227e-17	2.88111e-16	Gm5608
2	151572622	151590005	ENSMUSG00000027456	4.53728	2.28755e-17	2.8976e-16	Sdcbp2
8	71272714	71360713	ENSMUSG00000004677	0.79993	2.28764e-17	2.8976e-16	Myo9b
17	29057430	29079179	ENSMUSG00000085912	4.77131	2.29053e-17	2.89976e-16	Trp53cor1
2	48062548	48457245	ENSMUSG00000086353	5.03847	2.37087e-17	2.99991e-16	Gm13481
4	150897133	150914437	ENSMUSG00000028964	-0.680249	2.42226e-17	3.06334e-16	Park7
4	41738493	41756157	ENSMUSG00000036078	-1.15563	2.49116e-17	3.14886e-16	Sigmar1
2	131989415	132030258	ENSMUSG00000027339	2.07446	2.50066e-17	3.15924e-16	Rassf2
3	98709255	98724543	ENSMUSG00000063730	-1.73322	2.51238e-17	3.1724e-16	Hsd3b2
10	111473223	111498150	ENSMUSG00000058799	0.627682	2.51529e-17	3.17443e-16	Nap1l1
11	5900820	5950081	ENSMUSG00000041798	-1.74752	2.52249e-17	3.18187e-16	Gck
13	52583173	52648792	ENSMUSG00000021457	1.65279	2.57282e-17	3.24241e-16	Syk
15	96497902	96498888	ENSMUSG00000116160	3.08659	2.57313e-17	3.24241e-16	Gm41392
9	66843664	66919687	ENSMUSG00000036943	1.41218	2.57722e-17	3.2459e-16	Rab8b
15	99093170	99104737	ENSMUSG00000038009	-0.597101	2.58415e-17	3.25294e-16	Dnajc22
6	148770683	148831467	ENSMUSG00000040029	-0.738867	2.59493e-17	3.26483e-16	Ipo8
16	36693978	36726804	ENSMUSG00000022900	2.95083	2.65158e-17	3.33438e-16	Ildr1
4	53826045	53862019	ENSMUSG00000028420	-0.643978	2.65813e-17	3.34091e-16	Tmem38b
14	29018208	29033645	ENSMUSG00000045776	-1.88368	2.68032e-17	3.36707e-16	Lrtm1
4	105029874	105109890	ENSMUSG00000028518	-1.02784	2.76536e-17	3.47211e-16	Prkaa2
8	110919922	110972480	ENSMUSG00000031749	2.0584	2.77617e-17	3.4839e-16	St3gal2
9	46240696	46243459	ENSMUSG00000032080	1.93909	2.82299e-17	3.54083e-16	Apoa4
8	70597490	70608872	ENSMUSG00000070003	1.50048	2.8254e-17	3.54204e-16	Ssbp4
7	19606217	19629438	ENSMUSG00000002983	1.92031	2.85201e-17	3.57357e-16	Relb
1	93151349	93160948	ENSMUSG00000034159	1.32798	2.88768e-17	3.61641e-16	2310007B03Rik
3	89454541	89469013	ENSMUSG00000027952	-1.77478	2.89494e-17	3.62364e-16	Pmvk
18	38838673	38929404	ENSMUSG00000036585	-1.03233	2.90566e-17	3.6352e-16	Fgf1
5	143770040	143773745	ENSMUSG00000104708	6.28152	2.91524e-17	3.64532e-16	Gm42503
10	127296221	127311786	ENSMUSG00000040354	-0.680852	2.91696e-17	3.64561e-16	Mars
2	104027721	104063240	ENSMUSG00000027180	-0.794491	2.95274e-17	3.68844e-16	Fbxo3
9	106643095	106656082	ENSMUSG00000023192	6.07618	3.00683e-17	3.75409e-16	Grm2
14	20294697	20317578	ENSMUSG00000021809	0.853208	3.16492e-17	3.94944e-16	Nudt13
10	72654845	72674964	ENSMUSG00000019923	0.697985	3.18014e-17	3.96642e-16	Zwint
5	88565040	88651392	ENSMUSG00000029291	-0.669462	3.20223e-17	3.99193e-16	Rufy3
11	106066061	106073612	ENSMUSG00000001983	-0.704928	3.21302e-17	4.00334e-16	Taco1
1	64029447	64122282	ENSMUSG00000025959	1.12476	3.25026e-17	4.04561e-16	Klf7
5	138085084	138107822	ENSMUSG00000029729	-0.715579	3.24902e-17	4.04561e-16	Zkscan1
1	193207699	193343878	ENSMUSG00000026639	1.62118	3.27665e-17	4.07639e-16	Lamb3
14	100213142	100245339	ENSMUSG00000054391	6.38394	3.28042e-17	4.079e-16	4930517O19Rik
5	114380607	114421169	ENSMUSG00000029577	-0.603991	3.2881e-17	4.08647e-16	Ube3b
15	11064790	11349231	ENSMUSG00000047497	2.91433	3.40057e-17	4.22411e-16	Adamts12
15	82233779	82244748	ENSMUSG00000068101	2.86733	3.4245e-17	4.25167e-16	Cenpm
17	6256860	6308314	ENSMUSG00000038141	1.80537	3.44647e-17	4.27677e-16	Tmem181a
12	23800521	23800646	ENSMUSG00000113407	6.11971	3.47319e-17	4.30775e-16	Gm47437
18	45268860	45686024	ENSMUSG00000054477	-1.11069	3.61495e-17	4.4813e-16	Kcnn2
6	71199827	71205023	ENSMUSG00000054422	-1.44828	3.64292e-17	4.51368e-16	Fabp1
2	65088339	65239403	ENSMUSG00000034903	-0.850138	3.72219e-17	4.60956e-16	Cobll1
13	55495795	55513676	ENSMUSG00000021493	1.71997	3.81549e-17	4.7227e-16	Pdlim7
7	25802475	25816913	ENSMUSG00000040703	4.82352	3.86111e-17	4.77676e-16	Cyp2s1
15	101587334	101588543	ENSMUSG00000115983	6.09913	3.92914e-17	4.85846e-16	Gm5476
12	18648214	18649998	ENSMUSG00000116815	6.16412	4.18332e-17	5.17015e-16	AC238676.1
8	117498291	117635142	ENSMUSG00000034330	2.00179	4.24569e-17	5.24458e-16	Plcg2
11	62602877	62604807	ENSMUSG00000086841	1.79089	4.2531e-17	5.25108e-16	2410006H16Rik
10	115368404	115384443	ENSMUSG00000020137	-1.03126	4.27339e-17	5.27346e-16	Thap2
1	169655501	169695813	ENSMUSG00000026678	1.00011	4.33279e-17	5.34407e-16	Rgs5
6	82041043	82093099	ENSMUSG00000035104	-0.835512	4.38204e-17	5.40209e-16	Eva1a
6	112273758	112330425	ENSMUSG00000057604	5.18497	4.71928e-17	5.81489e-16	Lmcd1
1	59162926	59237231	ENSMUSG00000026024	-0.866895	4.76746e-17	5.8713e-16	Als2
4	62083476	62087342	ENSMUSG00000066154	-3.17054	4.94399e-17	6.08564e-16	Mup3
3	22348862	22349612	ENSMUSG00000102866	6.05029	5.24093e-17	6.4479e-16	Gm37636
4	126024550	126044440	ENSMUSG00000028859	1.69274	5.32354e-17	6.54624e-16	Csf3r
X	163909017	163933666	ENSMUSG00000031367	1.4629	5.47963e-17	6.7348e-16	Ap1s2
2	84871924	84886710	ENSMUSG00000050896	4.34334	5.48277e-17	6.73527e-16	Rtn4rl2
2	38500192	38505048	ENSMUSG00000107883	3.12003	5.54731e-17	6.81113e-16	Gm44062
10	78425669	78427622	ENSMUSG00000005054	1.26607	5.66613e-17	6.95353e-16	Cstb
4	11331933	11386783	ENSMUSG00000040728	4.08565	6.08596e-17	7.46499e-16	Esrp1
9	74847983	74860134	ENSMUSG00000066477	-2.05865	6.14835e-17	7.53774e-16	Gm16551
1	16768279	16770138	ENSMUSG00000091020	5.18302	6.15932e-17	7.5474e-16	Gm5828
7	143501545	143503150	ENSMUSG00000010760	4.3164	6.23265e-17	7.63343e-16	Phlda2
9	44793769	44799307	ENSMUSG00000002032	-1.21466	6.25977e-17	7.66281e-16	Tmem25
10	81105915	81133975	ENSMUSG00000035027	-0.791252	6.26885e-17	7.67008e-16	Map2k2
5	108065674	108109004	ENSMUSG00000029267	0.992202	6.389e-17	7.81318e-16	Mtf2
[truncated: 10,334 more rows]

## Sheet: Table S4 H3K27ac PCA vs tx-j
chr	start	end	logFC	AveExpr	t	P.Value	adj.P.Val	Gene
14	13933439	13933939	-0.710565	2.74513	-5.90883	2.6994e-07	0.004175	Gm11100
14	13933894	13933939	-0.710565	2.74513	-5.90883	2.6994e-07	0.004175	Thoc7
10	89344555	89345055	-0.693645	2.71516	-5.23947	2.97799e-06	0.0175692	Ano4
2	167407122	167407622	-0.961755	2.01075	-5.10228	4.832e-06	0.0175692	B4galt5
2	167407122	167407622	-0.961755	2.01075	-5.10228	4.832e-06	0.0175692	Slc9a8
7	132316569	132316664	-0.577807	3.38076	-5.13959	4.23739e-06	0.0175692	Gm10584
7	132316569	132317069	-0.577807	3.38076	-5.13959	4.23739e-06	0.0175692	Gm44891
7	132316569	132317069	-0.577807	3.38076	-5.13959	4.23739e-06	0.0175692	Chst15
7	132316595	132317069	-0.577807	3.38076	-5.13959	4.23739e-06	0.0175692	Gm44892
8	125669847	125670347	-0.601836	3.1116	-5.13892	4.2474e-06	0.0175692	Map10
2	18767033	18767533	-0.54273	3.38663	-5.00509	6.79405e-06	0.0211741	Gm20539
2	18767033	18767533	-0.54273	3.38663	-5.00509	6.79405e-06	0.0211741	Carlr
11	121146096	121146596	-0.85193	2.16008	-4.93844	8.57362e-06	0.0233803	Tex19.1
7	143365394	143365894	-0.628334	2.77223	-4.88738	1.02397e-05	0.0248211	4933417O13Rik
2	18689672	18690172	-0.645231	3.11207	-4.83869	1.2123e-05	0.0264476	Spag6
12	54364402	54364902	-1.02738	1.76188	-4.78528	1.45811e-05	0.0269055	Gm47552
12	54364402	54364902	-1.02738	1.76188	-4.78528	1.45811e-05	0.0269055	Gm7550
18	70472282	70472782	-0.498053	3.52868	-4.73348	1.74288e-05	0.0269055	4930503L19Rik
18	70472282	70472782	-0.498053	3.52868	-4.73348	1.74288e-05	0.0269055	Stard6
4	32983273	32983773	-0.483567	3.53187	-4.7684	1.54549e-05	0.0269055	Rragd
5	20702175	20702675	-0.551096	2.97562	-4.71613	1.84994e-05	0.0269055	Gm29254
5	20702175	20702669	-0.551096	2.97562	-4.71613	1.84994e-05	0.0269055	Magi2
5	142608556	142609056	0.749298	3.02543	4.72756	1.77869e-05	0.0269055	Mmd2
1	195241464	195241964	0.421364	7.54568	4.69362	1.99848e-05	0.0272493	Gm27940
11	45980386	45980886	-0.682406	2.55069	-4.66667	2.19182e-05	0.0281274	Sox30
12	23800292	23800792	-0.725669	2.01665	-4.62858	2.49652e-05	0.0286653	Gm47437
2	180248336	180248836	-0.734577	2.21196	-4.63756	2.42113e-05	0.0286653	Rps21
2	180248336	180248836	-0.734577	2.21196	-4.63756	2.42113e-05	0.0286653	Lama5
5	57717356	57717856	-0.646793	2.41007	-4.54619	3.30418e-05	0.036042	Pcdh7
5	57717356	57717856	-0.646793	2.41007	-4.54619	3.30418e-05	0.036042	4932441J04Rik
12	19175832	19176332	-0.698162	2.47372	-4.52024	3.60788e-05	0.0374808	Gm48525
6	122339506	122339893	-0.460262	3.41325	-4.4982	3.8871e-05	0.0385459	Phc1
6	122339393	122339893	-0.460262	3.41325	-4.4982	3.8871e-05	0.0385459	Phc1
6	122339561	122339893	-0.460262	3.41325	-4.4982	3.8871e-05	0.0385459	Phc1
11	102753929	102754429	0.461327	3.44365	4.42708	4.93938e-05	0.0463267	Gm16342
11	102753929	102754429	0.461327	3.44365	4.42708	4.93938e-05	0.0463267	Adam11
2	70475138	70475638	-0.630357	2.52777	-4.40559	5.3088e-05	0.0463267	Sp5
5	113588509	113589009	-0.891957	1.7975	-4.40733	5.27794e-05	0.0463267	Wscd2
5	113588509	113589009	-0.891957	1.7975	-4.40733	5.27794e-05	0.0463267	Cmklr1
19	44756767	44757267	-0.817414	2.09594	-4.36476	6.08635e-05	0.0491777	Pax2
19	44756767	44757045	-0.817414	2.09594	-4.36476	6.08635e-05	0.0491777	Pax2
9	91381538	91382038	-0.646421	2.37244	-4.36533	6.07462e-05	0.0491777	Gm37477
9	91381538	91382038	-0.646421	2.37244	-4.36533	6.07462e-05	0.0491777	Zic4

## Sheet: Table S5 RNAseq PCA vs tx-j
gene_chr	gene_start	gene_end	gene_id	log2foldchange	pvalue	padjust	gene_name
16	33794037	33819934	ENSMUSG00000022824	-2.88974	3.87123e-70	8.11371e-66	Muc13
9	98486115	98509781	ENSMUSG00000032454	-3.3108	5.72994e-61	6.00469e-57	Rbp2
7	11478208	11479567	ENSMUSG00000109916	-3.31492	4.02252e-45	2.81027e-41	Gm45551
15	82777931	82782110	ENSMUSG00000058613	-1.85315	5.95193e-42	3.11866e-38	Cyp2d41-ps
6	136697284	136781765	ENSMUSG00000042638	-1.96765	1.71433e-41	7.18614e-38	Gucy2c
8	110266977	110610253	ENSMUSG00000059854	-2.2686	8.62515e-38	3.01291e-34	Hydin
5	30092940	30097686	ENSMUSG00000104667	-2.64878	1.69437e-37	5.07318e-34	Gm4961
9	114899341	114933987	ENSMUSG00000050627	-1.02682	4.0332e-37	1.05665e-33	Gpd1l
9	102505750	102546239	ENSMUSG00000035606	-2.32065	8.93966e-35	2.08185e-31	Ky
2	24603887	24763152	ENSMUSG00000004113	-2.25841	2.45231e-34	5.13979e-31	Cacna1b
7	47050601	47054777	ENSMUSG00000010307	-1.84975	2.07084e-33	3.61689e-30	Tmem86a
7	141262706	141266481	ENSMUSG00000025498	0.899243	1.96117e-33	3.61689e-30	Irf7
6	72953236	72957247	ENSMUSG00000097569	-2.64408	2.52603e-31	4.07254e-28	Gm26640
1	90042132	90153401	ENSMUSG00000026301	-2.6817	6.52262e-30	9.76483e-27	Iqca
14	9550092	11162035	ENSMUSG00000060579	-1.76686	2.3294e-29	3.25479e-26	Fhit
2	65316430	65364034	ENSMUSG00000061171	-2.43015	4.82845e-29	6.32497e-26	Slc38a11
8	18690263	18741562	ENSMUSG00000031465	-1.82476	1.22973e-28	1.51612e-25	Angpt2
17	36109234	36111658	ENSMUSG00000073405	-2.02846	2.20341e-28	2.56563e-25	H2-T-ps
19	3065711	3197714	ENSMUSG00000100969	-2.52176	2.60841e-28	2.87736e-25	1700030N03Rik
4	51968094	52051110	ENSMUSG00000085515	-2.68266	6.70407e-28	7.02553e-25	C630028M04Rik
4	32983037	33022180	ENSMUSG00000028278	-1.90972	1.87896e-27	1.8753e-24	Rragd
13	34977748	35027096	ENSMUSG00000021417	-1.38568	1.08787e-26	1.0364e-23	Eci2
17	36080115	36084223	ENSMUSG00000073406	-2.30688	4.79034e-25	4.36525e-22	H2-Bl
8	104847068	104854483	ENSMUSG00000061825	-0.843408	9.36183e-25	7.92184e-22	Ces2c
18	74283090	74359986	ENSMUSG00000035394	-1.49332	9.44921e-25	7.92184e-22	Cfap53
1	88166012	88218997	ENSMUSG00000089943	1.80521	1.63629e-24	1.31904e-21	Ugt1a5
7	67730160	67759742	ENSMUSG00000030554	-1.29045	2.46904e-24	1.91661e-21	Synm
19	44756045	44837871	ENSMUSG00000004231	-2.59721	2.86484e-24	2.14443e-21	Pax2
5	114146535	114250761	ENSMUSG00000042010	1.52354	4.84805e-24	3.5038e-21	Acacb
11	61343401	61378345	ENSMUSG00000010122	1.08917	5.2191e-24	3.64624e-21	Slc47a1
3	104788375	104794459	ENSMUSG00000002233	-1.05054	6.89255e-24	4.66003e-21	Rhoc
13	23769913	23791528	ENSMUSG00000064140	-2.27184	9.60413e-24	6.29041e-21	Trim38
14	65819038	65833994	ENSMUSG00000022034	-1.8503	1.11795e-23	7.10033e-21	Esco2
15	9335550	9370955	ENSMUSG00000049152	1.34891	1.37388e-23	8.46919e-21	Ugt3a2
X	23219271	23365082	ENSMUSG00000036782	-1.42831	1.73455e-23	1.0387e-20	Klhl13
11	43596049	43601540	ENSMUSG00000020405	-2.54661	1.86316e-23	1.08472e-20	Fabp6
4	106136111	106137778	ENSMUSG00000081189	-1.82943	1.99309e-23	1.129e-20	Hspd1-ps4
1	171418872	171420352	ENSMUSG00000103711	-1.10264	3.19237e-23	1.76076e-20	Tstd1
11	20302180	20332713	ENSMUSG00000020142	-1.00963	1.33363e-22	7.16704e-20	Slc1a4
7	25802475	25816913	ENSMUSG00000040703	-2.01677	1.37806e-22	7.2207e-20	Cyp2s1
13	58806569	59133970	ENSMUSG00000055254	1.05482	3.31081e-22	1.69247e-19	Ntrk2
19	34067358	34084918	ENSMUSG00000024770	-2.37905	4.13517e-22	2.06355e-19	Lipn
5	90490737	90508907	ENSMUSG00000054932	-2.34117	4.78681e-22	2.33318e-19	Afp
X	136138996	136140443	ENSMUSG00000047844	-1.96498	8.21775e-22	3.91445e-19	Bex4
12	23780857	23784131	ENSMUSG00000113691	-2.19774	1.34077e-21	6.24469e-19	Gm38699
2	152518255	152521447	ENSMUSG00000074679	-2.54861	2.33798e-21	1.06525e-18	Defb28
X	75109733	75131016	ENSMUSG00000031402	-0.862466	5.65428e-21	2.52145e-18	Mpp1
12	104101113	104106137	ENSMUSG00000041550	-1.77806	7.56878e-21	3.30488e-18	Serpina5
2	84734058	84738655	ENSMUSG00000034059	-1.50405	1.44713e-20	6.06607e-18	Ypel4
9	25855315	25859652	ENSMUSG00000110866	-2.13289	1.42844e-20	6.06607e-18	Gm48362
1	140084708	140183764	ENSMUSG00000026365	0.979045	2.93946e-20	1.208e-17	Cfh
10	22158569	22374139	ENSMUSG00000053219	2.02452	8.54062e-20	3.44236e-17	Raet1e
16	29209695	29230531	ENSMUSG00000022525	-1.5787	1.38677e-19	5.48402e-17	Hrasls
3	20057811	20118490	ENSMUSG00000002428	-0.731633	1.91901e-19	7.44826e-17	Hltf
14	13949012	13961852	ENSMUSG00000053453	-1.43473	2.62975e-19	1.00213e-16	Thoc7
19	37376403	37421859	ENSMUSG00000012443	-1.12625	2.83853e-19	1.06237e-16	Kif11
11	117849251	117855743	ENSMUSG00000017716	-1.46828	3.6285e-19	1.33421e-16	Birc5
9	114978569	115232225	ENSMUSG00000040875	-1.51004	4.32585e-19	1.5632e-16	Osbpl10
13	62097748	62112047	ENSMUSG00000113566	-2.03887	4.57047e-19	1.6236e-16	Gm40977
18	21072344	21100199	ENSMUSG00000024313	-1.82652	7.96985e-19	2.784e-16	Mep1b
13	81095068	81633154	ENSMUSG00000069170	-1.65031	8.1655e-19	2.80559e-16	Adgrv1
X	161117193	161258213	ENSMUSG00000000037	-2.27971	9.39675e-19	3.17655e-16	Scml2
7	84246278	84410176	ENSMUSG00000015709	-1.57488	1.98708e-18	6.60035e-16	Arnt2
19	39061015	39093944	ENSMUSG00000067231	-2.39206	2.01547e-18	6.60035e-16	Cyp2c65
14	13918444	13949558	ENSMUSG00000079357	-1.92062	2.77172e-18	8.9373e-16	Gm11100
3	22348862	22349612	ENSMUSG00000102866	-2.2682	6.81636e-18	2.16461e-15	Gm37636
11	40701395	40733422	ENSMUSG00000020330	-1.24447	7.19688e-18	2.25133e-15	Hmmr
7	6703892	6730431	ENSMUSG00000002265	-1.32162	7.94748e-18	2.44958e-15	Peg3
13	36725361	36735131	ENSMUSG00000039114	1.13282	1.14603e-17	3.48111e-15	Nrn1
4	144033631	144035610	ENSMUSG00000083456	-2.03701	1.19232e-17	3.56999e-15	Gm13108
7	57419692	57828802	ENSMUSG00000033676	-1.28819	1.39187e-17	4.10876e-15	Gabrb3
1	53397006	53706784	ENSMUSG00000096141	-2.10471	1.43676e-17	4.18238e-15	Dnah7a
1	135871395	135919207	ENSMUSG00000026413	-1.23587	1.60496e-17	4.608e-15	Pkp1
6	72957347	72958748	ENSMUSG00000079523	-1.4262	1.64528e-17	4.65993e-15	Tmsb10
12	72073428	72085439	ENSMUSG00000019718	1.05633	2.83056e-17	7.91011e-15	L3hypdh
19	40089688	40113950	ENSMUSG00000054827	0.966132	3.38453e-17	9.33372e-15	Cyp2c50
1	135720061	135752232	ENSMUSG00000026421	-0.903057	4.2511e-17	1.15713e-14	Csrp1
7	65861734	66050386	ENSMUSG00000030513	0.962458	4.74209e-17	1.27422e-14	Pcsk6
13	54701461	54736662	ENSMUSG00000034918	-1.09649	5.39906e-17	1.43239e-14	Cdhr2
2	10370510	10595253	ENSMUSG00000061186	-1.60523	6.22715e-17	1.63144e-14	Sfmbt2
6	71463311	71466062	ENSMUSG00000107460	-1.69923	7.59326e-17	1.92945e-14	Gm44186
13	97434970	97497007	ENSMUSG00000078952	-2.0394	7.55618e-17	1.92945e-14	Lncenc1
16	5086291	5132421	ENSMUSG00000039457	-0.761784	7.64084e-17	1.92945e-14	Ppl
X	52272426	52613950	ENSMUSG00000055653	-1.89292	8.77699e-17	2.18996e-14	Gpc3
4	106442329	106464329	ENSMUSG00000044254	1.51629	9.37588e-17	2.31187e-14	Pcsk9
11	120232947	120292296	ENSMUSG00000039741	0.896663	1.75276e-16	4.27164e-14	Bahcc1
5	122643911	122691432	ENSMUSG00000029468	-1.33611	2.04412e-16	4.92444e-14	P2rx7
6	128539821	128581608	ENSMUSG00000047228	-1.5409	2.19236e-16	5.22156e-14	A2ml1
X	139480367	139554582	ENSMUSG00000042498	-2.18307	3.98274e-16	9.37913e-14	D330045A20Rik
11	121146143	121148319	ENSMUSG00000039329	-1.76492	4.1317e-16	9.62182e-14	Tex19.1
7	109034312	109083331	ENSMUSG00000048330	-1.55015	4.2499e-16	9.68713e-14	Ric3
19	58759723	58777533	ENSMUSG00000025091	-2.26868	4.25219e-16	9.68713e-14	Pnliprp2
8	24531892	24576333	ENSMUSG00000031549	0.864757	4.49203e-16	1.01235e-13	Ido2
3	88368616	88372743	ENSMUSG00000074489	-2.05007	9.78603e-16	2.18197e-13	Bglap3
9	35536647	35558528	ENSMUSG00000032101	1.62421	1.09623e-15	2.41852e-13	Ddx25
4	145641357	145644399	ENSMUSG00000081885	-2.06789	1.11968e-15	2.44452e-13	Gm13231
11	99477974	99493137	ENSMUSG00000006777	-1.42266	1.20116e-15	2.59536e-13	Krt23
X	162760402	162779092	ENSMUSG00000031353	-0.769072	1.34799e-15	2.88291e-13	Rbbp7
9	110798166	110803754	ENSMUSG00000044664	-1.94534	1.38326e-15	2.92846e-13	Prss42
14	30929180	30943289	ENSMUSG00000006529	0.844706	1.72261e-15	3.61042e-13	Itih1
11	55098115	55113029	ENSMUSG00000000594	-0.867167	2.4055e-15	4.99177e-13	Gm2a
5	23698296	23712667	ENSMUSG00000105987	0.877788	2.49063e-15	5.11775e-13	AI506816
13	62336463	62340727	ENSMUSG00000113495	-2.21057	3.06448e-15	6.23576e-13	Gm19792
5	37820485	37824583	ENSMUSG00000048450	-1.94812	3.22089e-15	6.49102e-13	Msx1
16	91269772	91271933	ENSMUSG00000046160	-1.15632	3.85308e-15	7.69112e-13	Olig1
18	74195299	74207818	ENSMUSG00000036223	-1.68337	4.46041e-15	8.81942e-13	Ska1
1	75247027	75264502	ENSMUSG00000026204	-1.87167	5.71824e-15	1.12008e-12	Ptprn
9	21755442	21760303	ENSMUSG00000074476	-1.01581	5.78927e-15	1.12349e-12	Spc24
2	37350074	37359332	ENSMUSG00000009030	-0.734616	6.0677e-15	1.16672e-12	Pdcl
11	78301529	78322457	ENSMUSG00000002055	-0.912421	7.54857e-15	1.43828e-12	Spag5
3	49892526	50443614	ENSMUSG00000027737	-1.67521	8.01791e-15	1.50262e-12	Slc7a11
6	49085223	49214957	ENSMUSG00000029814	-1.56193	8.02966e-15	1.50262e-12	Igf2bp3
13	93299635	93405129	ENSMUSG00000007617	0.956427	1.22771e-14	2.27713e-12	Homer1
11	79591212	79698023	ENSMUSG00000017639	-1.10685	1.38115e-14	2.53925e-12	Rab11fip4
6	3372257	3399572	ENSMUSG00000047735	0.829282	1.46259e-14	2.66561e-12	Samd9l
9	42474555	42505662	ENSMUSG00000087456	-1.74959	1.49383e-14	2.69906e-12	Gm16322
2	122279247	122298165	ENSMUSG00000068452	-1.48695	1.56189e-14	2.79791e-12	Duox2
10	6885796	7052478	ENSMUSG00000064065	-1.02746	2.44501e-14	4.34279e-12	Ipcef1
6	149309414	149335663	ENSMUSG00000032712	-1.27781	2.58413e-14	4.51941e-12	Resf1
15	76268089	76292572	ENSMUSG00000049653	-1.68732	2.58757e-14	4.51941e-12	Spatc1
9	120127689	120132369	ENSMUSG00000032518	0.516373	2.73803e-14	4.74267e-12	Rpsa
15	77369494	77371010	ENSMUSG00000116284	-1.18915	2.93069e-14	5.03478e-12	Gm3787
13	93040713	93144724	ENSMUSG00000047419	-1.81584	3.31357e-14	5.64627e-12	Cmya5
2	164189231	164190608	ENSMUSG00000042845	-1.50257	3.4201e-14	5.73454e-12	Wfdc12
4	145464204	145467420	ENSMUSG00000052912	-1.95754	3.41948e-14	5.73454e-12	Smarca5-ps
13	95511732	95525227	ENSMUSG00000021678	-1.73638	3.66483e-14	6.09613e-12	F2rl1
2	105224320	105379796	ENSMUSG00000055312	0.807758	5.12529e-14	8.45834e-12	Them7
X	101097786	101222563	ENSMUSG00000046032	-0.65148	5.91117e-14	9.67908e-12	Snx12
9	62838785	62852006	ENSMUSG00000032245	-1.20674	6.58956e-14	1.07062e-11	Cln6
4	109660876	109667189	ENSMUSG00000028551	0.942361	7.18242e-14	1.15797e-11	Cdkn2c
5	72572174	72572432	ENSMUSG00000105865	-1.83907	7.4121e-14	1.18588e-11	Gm34144
15	80671847	80700425	ENSMUSG00000022408	-0.915724	7.67476e-14	1.2186e-11	Fam83f
14	60784573	60905478	ENSMUSG00000021993	0.609556	7.80822e-14	1.23047e-11	Mipep
4	11758147	11817895	ENSMUSG00000028217	-1.68973	8.03472e-14	1.25671e-11	Cdh17
6	71451992	71458998	ENSMUSG00000108213	-1.68188	9.55988e-14	1.48419e-11	Gm44172
7	81213596	81334533	ENSMUSG00000025584	0.634001	9.7773e-14	1.50678e-11	Pde8a
13	55152640	55168759	ENSMUSG00000005320	0.635081	1.20598e-13	1.84497e-11	Fgfr4
3	5218526	5415857	ENSMUSG00000025255	1.03421	1.28062e-13	1.94496e-11	Zfhx4
15	75268421	75272235	ENSMUSG00000022583	-1.98394	1.46519e-13	2.20928e-11	Ly6f
11	62551171	62553213	ENSMUSG00000019505	-0.578842	1.52235e-13	2.27906e-11	Ubb
4	61855404	61856554	ENSMUSG00000081755	-2.05654	1.78096e-13	2.64732e-11	Mup-ps23
2	126320973	126500674	ENSMUSG00000060131	-1.2908	3.36256e-13	4.96309e-11	Atp8b4
2	153938212	153964101	ENSMUSG00000074665	-1.57382	3.54389e-13	5.19416e-11	Bpifb4
7	24818795	24840275	ENSMUSG00000011350	-1.64361	3.63886e-13	5.29631e-11	Gm5893
8	46206797	46211284	ENSMUSG00000031633	-1.07669	4.02684e-13	5.82059e-11	Slc25a4
11	43774606	43901210	ENSMUSG00000050541	0.739365	4.15253e-13	5.96116e-11	Adra1b
6	58932090	59024549	ENSMUSG00000037709	1.1938	4.255e-13	6.0667e-11	Fam13a
9	103482947	103761837	ENSMUSG00000042757	-1.51571	4.63126e-13	6.55855e-11	Tmem108
12	12262139	12380965	ENSMUSG00000020589	-0.852415	5.17242e-13	7.27575e-11	Fam49a
8	105000853	105021178	ENSMUSG00000091813	-1.17356	5.23243e-13	7.3111e-11	Ces2h
X	18414881	18461397	ENSMUSG00000037358	-1.94844	5.40362e-13	7.49553e-11	4930578C19Rik
19	58606329	58629753	ENSMUSG00000100001	-2.01224	5.43595e-13	7.49553e-11	1810007D17Rik
2	112239468	112247111	ENSMUSG00000027134	-1.23918	5.58035e-13	7.64435e-11	Lpcat4
11	115858406	115892603	ENSMUSG00000034427	-1.0213	5.77197e-13	7.85551e-11	Myo15b
2	164769898	164778822	ENSMUSG00000001403	-0.76867	6.46954e-13	8.74807e-11	Ube2c
11	6211013	6230143	ENSMUSG00000020447	-1.21949	6.66013e-13	8.94805e-11	Npc1l1
8	35587798	35679449	ENSMUSG00000070056	0.841615	8.38706e-13	1.11965e-10	Mfhas1
7	29697219	29727032	ENSMUSG00000049123	-1.80005	1.08727e-12	1.44228e-10	Catsperg2
9	83240481	83254540	ENSMUSG00000098747	1.23987	1.21339e-12	1.59946e-10	Gm27216
6	23262773	23839421	ENSMUSG00000017978	0.744609	1.22103e-12	1.59948e-10	Cadps2
15	97854425	97910630	ENSMUSG00000022479	-1.24018	1.41189e-12	1.83801e-10	Vdr
10	75933130	75937747	ENSMUSG00000049422	0.653298	1.54587e-12	1.99999e-10	Chchd10
5	138341961	138343557	ENSMUSG00000109713	-1.35899	2.60698e-12	3.35213e-10	Pvrig
9	31426196	31464462	ENSMUSG00000041737	-1.35722	3.0315e-12	3.87422e-10	Tmem45b
19	13913530	13921866	ENSMUSG00000062314	-1.94145	3.15073e-12	4.00219e-10	Olfr1505
3	57841895	57848079	ENSMUSG00000027805	-1.15986	3.76653e-12	4.75559e-10	Pfn2
3	14766216	14808368	ENSMUSG00000027556	-1.46128	4.24835e-12	5.32178e-10	Car1
3	19995945	20035315	ENSMUSG00000027615	-0.820921	4.26575e-12	5.32178e-10	Hps3
1	71894068	71917125	ENSMUSG00000101211	-1.69898	4.4658e-12	5.53839e-10	Gm28818
11	78343482	78349164	ENSMUSG00000002058	-0.863933	4.50344e-12	5.55221e-10	Unc119
10	22360552	22374139	ENSMUSG00000078452	1.45302	4.72037e-12	5.78563e-10	Raet1d
6	112619850	112696686	ENSMUSG00000030254	-0.74653	5.62283e-12	6.85168e-10	Rad18
4	115343788	115363115	ENSMUSG00000083190	-1.55177	7.1955e-12	8.71737e-10	Cyp4a30-ps
6	4902917	5165661	ENSMUSG00000032827	-0.86567	7.34751e-12	8.85037e-10	Ppp1r9a
12	102128733	102267091	ENSMUSG00000041771	-1.65533	8.05457e-12	9.64662e-10	Slc24a4
7	140954837	140955987	ENSMUSG00000060591	0.567129	8.12502e-12	9.6757e-10	Ifitm2
7	118597297	118675086	ENSMUSG00000030650	-0.873507	1.0185e-11	1.20603e-09	Tmc5
1	167222883	167285320	ENSMUSG00000026558	-0.815432	1.13563e-11	1.33092e-09	Uck2
X	3225600	3230364	ENSMUSG00000084298	-1.90298	1.13667e-11	1.33092e-09	Gm14331
11	75513540	75526582	ENSMUSG00000038188	0.820769	1.23304e-11	1.43574e-09	Scarf1
X	37804842	37808876	ENSMUSG00000095180	-1.56348	1.47609e-11	1.70924e-09	Rhox5
7	27984854	28014115	ENSMUSG00000096916	-1.42924	1.63387e-11	1.88155e-09	Zfp850
9	43608184	43620810	ENSMUSG00000110988	-1.88804	1.65291e-11	1.89308e-09	Gm29909
X	98148769	98323215	ENSMUSG00000046532	1.30943	1.84499e-11	2.10158e-09	Ar
9	20868642	20874307	ENSMUSG00000038884	0.669778	1.9111e-11	2.16512e-09	A230050P20Rik
8	125669818	125673359	ENSMUSG00000050930	-1.65837	2.12585e-11	2.39547e-09	Map10
19	40153353	40187333	ENSMUSG00000060613	0.698219	2.2119e-11	2.47911e-09	Cyp2c70
10	51781993	51786941	ENSMUSG00000112337	-1.87196	2.28746e-11	2.55015e-09	Gm47614
7	35448796	35466036	ENSMUSG00000030492	-1.78341	2.33823e-11	2.59297e-09	Slc7a9
7	140920902	140929192	ENSMUSG00000038745	0.793816	2.86423e-11	3.15955e-09	Nlrp6
13	100144063	100202092	ENSMUSG00000078945	-0.700042	3.0115e-11	3.30461e-09	Naip2
10	106933517	107123668	ENSMUSG00000035948	1.17369	3.67692e-11	3.97638e-09	Acss3
10	119413444	119426864	ENSMUSG00000100558	-1.75198	3.6806e-11	3.97638e-09	1700025F24Rik
14	32322019	32348151	ENSMUSG00000021913	-1.28052	3.6602e-11	3.97638e-09	Ogdhl
6	119315133	119330766	ENSMUSG00000055003	-1.04005	4.27756e-11	4.59761e-09	Lrtm2
15	71795795	72034227	ENSMUSG00000079022	-1.3456	4.37894e-11	4.68256e-09	Col22a1
6	58831465	58920398	ENSMUSG00000029804	-0.918029	4.56534e-11	4.8571e-09	Herc3
7	120186380	120202111	ENSMUSG00000030905	-0.774537	4.68936e-11	4.96386e-09	Crym
1	82839483	82901182	ENSMUSG00000026159	-0.503796	5.63147e-11	5.93115e-09	Agfg1
4	26324506	26346891	ENSMUSG00000040520	0.542352	5.84664e-11	6.12699e-09	Manea
13	112288451	112384002	ENSMUSG00000049985	-1.08109	5.97254e-11	6.22778e-09	Ankrd55
7	24862213	24862697	ENSMUSG00000091955	-1.56058	6.42632e-11	6.66779e-09	Gm9844
16	48303908	48319723	ENSMUSG00000072419	-1.80894	6.47907e-11	6.6894e-09	Dppa2
4	144302961	144304941	ENSMUSG00000080943	-1.83113	6.531e-11	6.70997e-09	Gm13130
15	32778904	32796006	ENSMUSG00000115317	-1.53364	6.70941e-11	6.85964e-09	Gm32618
13	3149475	3189678	ENSMUSG00000091304	-1.8078	6.92133e-11	7.04195e-09	Speer6-ps1
9	106643095	106656082	ENSMUSG00000023192	-1.62804	7.12501e-11	7.21416e-09	Grm2
2	25782257	25787022	ENSMUSG00000085484	-1.81988	7.31104e-11	7.36693e-09	Gm13539
9	110989499	111008029	ENSMUSG00000057802	-1.13471	7.42805e-11	7.44902e-09	Gm10030
9	53771538	53818154	ENSMUSG00000042195	-0.961575	7.59993e-11	7.58509e-09	Slc35f2
17	12682406	12769664	ENSMUSG00000023830	-0.581901	7.65294e-11	7.6018e-09	Igf2r
2	60292103	60383303	ENSMUSG00000026980	-0.861845	7.83703e-11	7.74794e-09	Ly75
14	47387779	47418407	ENSMUSG00000037544	-1.10249	8.83425e-11	8.69282e-09	Dlgap5
2	38723370	38927688	ENSMUSG00000063972	0.847681	9.65991e-11	9.46084e-09	Nr6a1
2	69424340	69586065	ENSMUSG00000027070	-1.10696	1.06798e-10	1.0411e-08	Lrp2
5	72513301	72559684	ENSMUSG00000072889	-0.889699	1.21968e-10	1.18348e-08	Nfxl1
4	115411624	115439034	ENSMUSG00000078597	-1.73381	1.22695e-10	1.18505e-08	Cyp4a12b
GL456211.1	113868	114758	ENSMUSG00000094054	-1.51166	1.26303e-10	1.21431e-08	AC133103.2
1	59482424	59486955	ENSMUSG00000041075	0.689215	1.28656e-10	1.23128e-08	Fzd7
1	195136811	195176716	ENSMUSG00000026616	-1.34019	1.29494e-10	1.23367e-08	Cr2
6	142756686	142775714	ENSMUSG00000030282	-0.477247	1.35074e-10	1.28101e-08	Cmas
18	37655451	37661742	ENSMUSG00000073590	-1.52632	1.56279e-10	1.47543e-08	3222401L13Rik
15	9276888	9315032	ENSMUSG00000072664	1.43579	1.63115e-10	1.53306e-08	Ugt3a1
8	72814599	73353540	ENSMUSG00000004383	-0.820901	1.67585e-10	1.56804e-08	Large1
12	8208107	8285759	ENSMUSG00000037669	-0.517157	1.81196e-10	1.68786e-08	Ldah
11	90187683	90251255	ENSMUSG00000110344	-1.47863	1.922e-10	1.78245e-08	Gm45716
6	87980421	87981637	ENSMUSG00000044927	-1.00514	2.20038e-10	2.03162e-08	H1fx
9	42251595	42264256	ENSMUSG00000032018	1.00745	2.28548e-10	2.10094e-08	Sc5d
2	181018380	181043546	ENSMUSG00000027577	1.72579	2.34086e-10	2.13135e-08	Chrna4
3	104013259	104220374	ENSMUSG00000052539	0.741942	2.34672e-10	2.13135e-08	Magi3
11	46193850	46312859	ENSMUSG00000020340	-0.859689	2.34908e-10	2.13135e-08	Cyfip2
6	50293330	50456201	ENSMUSG00000029822	-0.842196	2.40603e-10	2.17362e-08	Osbpl3
15	85336245	85463212	ENSMUSG00000016541	-0.486414	2.42105e-10	2.17781e-08	Atxn10
8	109947914	109962203	ENSMUSG00000001672	-1.05009	2.62653e-10	2.35254e-08	Marveld3
11	120530699	120538986	ENSMUSG00000025127	0.526192	2.90708e-10	2.59274e-08	Gcgr
9	83834689	83872389	ENSMUSG00000038379	-1.20792	3.05669e-10	2.71463e-08	Ttk
14	64122625	64455903	ENSMUSG00000054733	0.599274	3.08749e-10	2.73041e-08	Msra
2	91211572	91236982	ENSMUSG00000002109	0.896513	3.27917e-10	2.88774e-08	Ddb2
2	25700043	25703326	ENSMUSG00000062061	-1.58494	3.39178e-10	2.97441e-08	Obp2a
18	51117898	51304641	ENSMUSG00000073565	0.793149	3.50167e-10	3.05798e-08	Prr16
X	9885622	9994543	ENSMUSG00000054453	1.14366	3.58433e-10	3.11717e-08	Sytl5
4	59964294	60007274	ENSMUSG00000078689	-1.3074	3.607e-10	3.12393e-08	Mup6
6	14901349	15441977	ENSMUSG00000029563	1.35173	3.91113e-10	3.37339e-08	Foxp2
6	121838541	121889057	ENSMUSG00000059908	0.759926	4.04259e-10	3.47248e-08	Mug1
8	46363251	46367204	ENSMUSG00000110035	-1.48691	4.10711e-10	3.51351e-08	Gm30931
2	19634034	19636986	ENSMUSG00000086621	-1.5339	4.6835e-10	3.9903e-08	Gm13348
5	125441568	125460370	ENSMUSG00000037905	0.725262	4.74183e-10	4.02364e-08	Bri3bp
X	163976822	164027997	ENSMUSG00000031373	0.966188	4.77336e-10	4.03406e-08	Car5b
10	91147571	91181315	ENSMUSG00000019961	0.527632	4.81925e-10	4.05649e-08	Tmpo
6	123373513	123418116	ENSMUSG00000094145	-1.60174	5.01503e-10	4.2044e-08	Vmn2r20
18	61259008	61259972	ENSMUSG00000091957	0.572823	5.1911e-10	4.33467e-08	Rps2-ps10
4	81278500	81442815	ENSMUSG00000028402	0.606261	5.22627e-10	4.34672e-08	Mpdz
X	103697414	103821983	ENSMUSG00000033965	0.679206	5.65629e-10	4.68578e-08	Slc16a2
6	57686576	57692078	ENSMUSG00000043162	0.840672	5.83972e-10	4.81869e-08	Pyurf
13	111725517	111735124	ENSMUSG00000086480	-1.72457	6.42337e-10	5.2795e-08	Gm15287
18	86394952	86501897	ENSMUSG00000050321	-1.16793	6.56807e-10	5.37735e-08	Neto1
17	50509403	50688484	ENSMUSG00000038910	0.921469	6.69303e-10	5.45833e-08	Plcl2
7	46711998	46715700	ENSMUSG00000040026	-1.2797	7.08487e-10	5.73327e-08	Saa3
9	90054152	90076089	ENSMUSG00000032359	-0.733923	7.08237e-10	5.73327e-08	Ctsh
6	149361686	149363147	ENSMUSG00000081126	-1.52914	7.14637e-10	5.7608e-08	Gm15784
X	56136572	56153498	ENSMUSG00000031125	-1.70524	8.7608e-10	7.03516e-08	3830403N18Rik
14	22019712	23056085	ENSMUSG00000063458	-1.09959	8.96723e-10	7.17345e-08	Lrmda
1	59447865	59449502	ENSMUSG00000104502	-1.66497	9.05426e-10	7.21552e-08	Gm37737
5	87324972	87337195	ENSMUSG00000035780	0.763179	1.03627e-09	8.227e-08	Ugt2a3
11	116008457	116012719	ENSMUSG00000020766	0.676534	1.04272e-09	8.2469e-08	Galk1
4	131768457	131838288	ENSMUSG00000028909	1.19699	1.07917e-09	8.50316e-08	Ptpru
1	128770599	128774421	ENSMUSG00000097283	-1.66148	1.0947e-09	8.59318e-08	Gm26686
11	116121846	116131128	ENSMUSG00000054517	0.765661	1.17505e-09	9.1895e-08	Trim65
16	4036942	4040024	ENSMUSG00000005980	-1.39137	1.21609e-09	9.47511e-08	Dnase1
2	25359889	25365682	ENSMUSG00000026956	-0.722299	1.27422e-09	9.86444e-08	Uap1l1
5	30281388	30366695	ENSMUSG00000073102	-0.801122	1.27547e-09	9.86444e-08	Drc1
1	78497026	78512158	ENSMUSG00000090486	-1.38217	1.37474e-09	1.05931e-07	BC035947
18	62922327	62953195	ENSMUSG00000071847	-1.62668	1.38252e-09	1.0614e-07	Apcdd1
X	72918557	72958514	ENSMUSG00000031349	1.11354	1.46882e-09	1.12354e-07	Nsdhl
19	40037941	40073811	ENSMUSG00000067225	1.03316	1.48239e-09	1.1298e-07	Cyp2c54
12	11238920	11265801	ENSMUSG00000051235	-1.04519	1.53113e-09	1.16272e-07	Gen1
4	32804035	32950841	ENSMUSG00000040183	-1.06106	1.7249e-09	1.30513e-07	Ankrd6
6	120463247	120487559	ENSMUSG00000002897	-0.461082	1.74344e-09	1.31442e-07	Il17ra
15	85205949	85286535	ENSMUSG00000006369	-1.07937	1.75258e-09	1.31657e-07	Fbln1
8	83571698	83607971	ENSMUSG00000031708	0.596799	1.80177e-09	1.34869e-07	Tecr
19	24999529	25202432	ENSMUSG00000052085	0.646133	1.96383e-09	1.46476e-07	Dock8
19	38395980	38405607	ENSMUSG00000044026	-0.927986	2.13378e-09	1.58588e-07	Slc35g1
5	93738096	93740783	ENSMUSG00000107159	-1.44113	2.19372e-09	1.62467e-07	Gm7919
16	97994596	97997419	ENSMUSG00000097874	-1.49389	2.251e-09	1.66122e-07	C030010L15Rik
3	129878606	129895825	ENSMUSG00000027999	-0.561608	2.27233e-09	1.67108e-07	Pla2g12a
17	23575844	23599487	ENSMUSG00000062012	-1.01015	2.35369e-09	1.72486e-07	Zfp13
14	65598546	65648531	ENSMUSG00000061356	-1.0082	2.374e-09	1.73368e-07	Nuggc
2	119047119	119105501	ENSMUSG00000027326	-0.7798	2.4226e-09	1.76303e-07	Knl1
3	93520488	93526287	ENSMUSG00000027907	-0.655786	2.57737e-09	1.86917e-07	S100a11
9	22126727	22135711	ENSMUSG00000001348	0.607484	2.6102e-09	1.88645e-07	Acp5
12	111971559	112068854	ENSMUSG00000054003	-1.29109	2.62309e-09	1.88925e-07	Tdrd9
4	155562378	155591001	ENSMUSG00000029063	0.338406	2.64202e-09	1.89637e-07	Nadk
8	129263641	129282844	ENSMUSG00000110605	-1.52576	2.72946e-09	1.95245e-07	Gm32856
7	100706635	100841656	ENSMUSG00000029461	-0.720292	2.85504e-09	2.03533e-07	Fam168a
8	48099092	48153233	ENSMUSG00000031562	-1.27069	2.91326e-09	2.0698e-07	Dctd
9	124270358	124282139	ENSMUSG00000110834	-1.29606	3.05861e-09	2.16573e-07	Gm39469
7	142575529	142578143	ENSMUSG00000000031	-1.54192	3.12321e-09	2.20402e-07	H19
17	86963082	87000069	ENSMUSG00000024143	-0.98629	3.15252e-09	2.21724e-07	Rhoq
8	22757727	22782844	ENSMUSG00000031538	-1.4015	3.25474e-09	2.28147e-07	Plat
10	95823973	95842930	ENSMUSG00000110353	-0.916729	3.26809e-09	2.2832e-07	Gm33543
11	78962974	78984946	ENSMUSG00000001123	0.388123	3.31323e-09	2.30704e-07	Lgals9
10	21377291	21396585	ENSMUSG00000037542	0.576158	3.46587e-09	2.40534e-07	Aldh8a1
7	107567446	107591094	ENSMUSG00000051041	0.722848	3.47996e-09	2.40715e-07	Olfml1
11	58379043	58390728	ENSMUSG00000013643	-1.63153	3.57188e-09	2.4626e-07	Lypd8
2	131909928	131938429	ENSMUSG00000079037	-0.507661	3.73842e-09	2.56897e-07	Prnp
17	78200248	78376592	ENSMUSG00000024074	-0.78313	4.05336e-09	2.77628e-07	Crim1
1	92934376	92947941	ENSMUSG00000026270	0.598979	4.08908e-09	2.79163e-07	Capn10
9	15283337	15306448	ENSMUSG00000031938	0.533665	4.2428e-09	2.88717e-07	4931406C07Rik
17	14279506	14404790	ENSMUSG00000023886	-0.817399	4.4009e-09	2.98507e-07	Smoc2
X	35801197	35802429	ENSMUSG00000085107	-1.62656	4.44363e-09	3.00433e-07	Gm4764
5	146582398	146585239	ENSMUSG00000041468	1.35495	5.39208e-09	3.63384e-07	Gpr12
4	147735477	147738426	ENSMUSG00000081179	-1.63319	5.48268e-09	3.68306e-07	Gm13136
19	10182888	10196870	ENSMUSG00000010663	0.621019	5.55712e-09	3.72114e-07	Fads1
9	14748320	14752393	ENSMUSG00000049307	-1.38384	5.67794e-09	3.78974e-07	Fut4
18	12972252	12992948	ENSMUSG00000024423	-0.587102	5.69573e-09	3.78974e-07	Impact
4	146067752	146070928	ENSMUSG00000082195	-1.63272	5.75168e-09	3.81486e-07	Gm13034
5	139271876	139325622	ENSMUSG00000056413	-1.11542	5.80468e-09	3.83786e-07	Adap1
X	100625737	100727214	ENSMUSG00000034311	-1.08884	6.07446e-09	4.00361e-07	Kif4
1	174501825	174822729	ENSMUSG00000028354	-0.940546	6.19101e-09	4.05492e-07	Fmn2
8	4735976	4779567	ENSMUSG00000022322	-0.780747	6.18789e-09	4.05492e-07	Shcbp1
19	37685581	37693398	ENSMUSG00000062432	1.36159	6.32875e-09	4.13222e-07	Cyp26c1
10	127165225	127172330	ENSMUSG00000006731	0.422044	6.39339e-09	4.15059e-07	B4galnt1
14	86655367	87141235	ENSMUSG00000022021	-1.0488	6.40645e-09	4.15059e-07	Diaph3
11	72241989	72267222	ENSMUSG00000020805	-0.80657	6.4163e-09	4.15059e-07	Slc13a5
15	103344286	103366763	ENSMUSG00000000555	0.551385	6.5957e-09	4.25351e-07	Itga5
15	75890956	75894481	ENSMUSG00000022574	0.507778	6.96445e-09	4.47754e-07	Naprt
7	46841475	46855627	ENSMUSG00000063229	-0.444006	7.3715e-09	4.72475e-07	Ldha
10	45807562	45852283	ENSMUSG00000110874	-1.62073	7.42985e-09	4.7332e-07	D030045P18Rik
17	33974831	33978790	ENSMUSG00000067203	0.933281	7.42226e-09	4.7332e-07	H2-K2
7	29246561	29248466	ENSMUSG00000030587	-0.687492	7.87483e-09	5.00147e-07	2200002D01Rik
3	88081971	88121048	ENSMUSG00000028068	-0.787312	8.20376e-09	5.19464e-07	Iqgap3
5	3341485	3531008	ENSMUSG00000040274	0.786967	8.52418e-09	5.38128e-07	Cdk6
13	35893472	35906359	ENSMUSG00000021418	-0.921817	8.71388e-09	5.48451e-07	Rpp40
13	112356925	112367845	ENSMUSG00000114536	-1.01966	8.93558e-09	5.60721e-07	Gm48837
1	171225054	171226379	ENSMUSG00000005681	0.688462	9.37505e-09	5.86542e-07	Apoa2
19	30098449	30175418	ENSMUSG00000024827	-0.65954	9.96385e-09	6.21525e-07	Gldc
10	127075284	127093169	ENSMUSG00000025422	-0.787844	1.01444e-08	6.3091e-07	Agap2
4	148804429	148954889	ENSMUSG00000028977	-0.99916	1.07171e-08	6.64552e-07	Casz1
19	6062821	6077197	ENSMUSG00000024799	0.827393	1.09528e-08	6.77166e-07	Tm7sf2
5	4081145	4104746	ENSMUSG00000001467	0.925268	1.17935e-08	7.26998e-07	Cyp51
X	74013914	74023918	ENSMUSG00000031392	0.412334	1.20022e-08	7.35539e-07	Irak1
17	31125306	31129646	ENSMUSG00000024029	-1.42518	1.19946e-08	7.35539e-07	Tff3
2	48062548	48457245	ENSMUSG00000086353	-1.43492	1.22108e-08	7.46138e-07	Gm13481
6	55170626	55175043	ENSMUSG00000003477	1.43397	1.34908e-08	8.2196e-07	Inmt
11	62820231	62850808	ENSMUSG00000047821	-1.1176	1.39256e-08	8.45992e-07	Trim16
6	122176015	122248563	ENSMUSG00000101397	0.9889	1.48099e-08	8.97113e-07	Mug-ps1
19	13886920	13897928	ENSMUSG00000059105	-1.55612	1.5254e-08	9.21353e-07	Olfr1504
9	7571396	7581885	ENSMUSG00000070323	-1.54787	1.57256e-08	9.47103e-07	Mmp27
11	69343273	69369406	ENSMUSG00000018474	0.654791	1.58014e-08	9.48942e-07	Chd3
1	43444579	43570515	ENSMUSG00000066877	-0.773493	1.69284e-08	1.01372e-06	Nck2
2	148395344	148396767	ENSMUSG00000037014	-1.57598	1.69868e-08	1.01432e-06	Sstr4
12	72576002	72649661	ENSMUSG00000109482	0.869797	1.72107e-08	1.02477e-06	Gm4756
7	127022130	127027037	ENSMUSG00000030678	0.404957	1.7535e-08	1.04112e-06	Maz
2	35313986	35336976	ENSMUSG00000026880	-0.545474	1.7725e-08	1.04943e-06	Stom
19	37697808	37701528	ENSMUSG00000024987	1.52886	1.79591e-08	1.06029e-06	Cyp26a1
4	109651529	109657853	ENSMUSG00000059027	1.24518	1.85562e-08	1.09247e-06	9630013D21Rik
8	72041218	72060630	ENSMUSG00000069998	-1.5545	1.88009e-08	1.10377e-06	Olfr372
15	78439667	78468634	ENSMUSG00000016942	0.472429	1.88957e-08	1.10624e-06	Tmprss6
13	8885501	8892451	ENSMUSG00000058258	1.25898	1.98525e-08	1.15902e-06	Idi1
2	70474923	70477729	ENSMUSG00000075304	-1.0917	1.99865e-08	1.1636e-06	Sp5
11	109473374	109573330	ENSMUSG00000020604	-0.706939	2.09344e-08	1.21541e-06	Arsg
17	31295483	31350696	ENSMUSG00000024036	-1.19673	2.18057e-08	1.2625e-06	Slc37a1
3	22285081	22297830	ENSMUSG00000102987	-1.53759	2.2322e-08	1.28883e-06	Gm38324
3	131288441	131303227	ENSMUSG00000027983	-0.946178	2.34e-08	1.34736e-06	Cyp2u1
8	122578242	122611463	ENSMUSG00000015027	-0.602542	2.48834e-08	1.42885e-06	Galns
13	3456991	3457770	ENSMUSG00000113534	-1.4624	2.69637e-08	1.54408e-06	Gm19163
15	78537008	78544685	ENSMUSG00000044933	-1.32243	2.86031e-08	1.63349e-06	Sstr3
6	90296222	90299333	ENSMUSG00000108119	-1.53605	2.87017e-08	1.63467e-06	Gm43891
19	4930651	4943127	ENSMUSG00000024901	-1.36502	2.91201e-08	1.65401e-06	Peli3
12	80107754	80113013	ENSMUSG00000021127	0.609083	2.98732e-08	1.69219e-06	Zfp36l1
3	61002795	61008982	ENSMUSG00000027765	0.97472	3.10659e-08	1.75501e-06	P2ry1
5	8798147	8866315	ENSMUSG00000028970	-0.876127	3.1637e-08	1.78248e-06	Abcb1b
3	121380259	121380679	ENSMUSG00000106455	-1.36557	3.22995e-08	1.81492e-06	Gm5711
15	100479570	100495488	ENSMUSG00000044636	-1.03179	3.26295e-08	1.82856e-06	Csrnp2
19	58670365	58681786	ENSMUSG00000046008	-1.54182	3.38291e-08	1.89073e-06	Pnlip
15	75967227	75968335	ENSMUSG00000116120	-1.53746	3.40291e-08	1.89685e-06	Eif2s3x-ps1
16	93605853	93610505	ENSMUSG00000051483	-0.921669	3.42642e-08	1.90489e-06	Cbr1
2	84871924	84886710	ENSMUSG00000050896	-1.37574	3.57848e-08	1.98416e-06	Rtn4rl2
13	67762714	67773451	ENSMUSG00000052909	-1.40416	3.67463e-08	2.0321e-06	Gm9894
7	99535466	99606771	ENSMUSG00000018909	0.540882	3.69783e-08	2.03955e-06	Arrb1
2	43555329	43682715	ENSMUSG00000026866	0.624334	3.91361e-08	2.1529e-06	Kynu
19	10041548	10059671	ENSMUSG00000024664	-0.630889	4.03835e-08	2.2157e-06	Fads3
1	134199223	134235431	ENSMUSG00000042429	-0.750975	4.36201e-08	2.38703e-06	Adora1
6	48537615	48541801	ENSMUSG00000039347	-0.683497	4.61231e-08	2.51743e-06	Atp6v0e2
1	172481788	172498878	ENSMUSG00000037995	-1.23594	4.66072e-08	2.53725e-06	Igsf9
2	30889471	30929863	ENSMUSG00000050737	1.23815	4.75962e-08	2.58438e-06	Ptges
2	84765387	84775444	ENSMUSG00000023224	-0.403103	4.81331e-08	2.60677e-06	Serping1
11	75298166	75348324	ENSMUSG00000000751	-0.807323	5.43608e-08	2.92891e-06	Rpa1
17	6646602	6655900	ENSMUSG00000095677	-0.811587	5.42315e-08	2.92891e-06	Dynlt1f
4	89306299	89311039	ENSMUSG00000073802	-1.17541	5.45813e-08	2.93325e-06	Cdkn2b
5	125277087	125341094	ENSMUSG00000037936	-0.508098	5.52529e-08	2.96175e-06	Scarb1
18	46713205	46728342	ENSMUSG00000033022	0.385312	5.55351e-08	2.96929e-06	Cdo1
11	120610087	120617936	ENSMUSG00000025137	0.533593	5.65414e-08	3.0154e-06	Pcyt2
2	25705850	25709716	ENSMUSG00000087612	-1.43181	5.71392e-08	3.03954e-06	A230005M16Rik
18	44425060	44812182	ENSMUSG00000071856	0.561364	5.77264e-08	3.06301e-06	Mcc
3	85574119	85655622	ENSMUSG00000028085	0.458673	6.09102e-08	3.22378e-06	Gatb
9	111019271	111042767	ENSMUSG00000032496	-1.36907	6.22618e-08	3.28701e-06	Ltf
6	127125162	127152193	ENSMUSG00000000184	-0.818877	6.32885e-08	3.33282e-06	Ccnd2
11	69045647	69051664	ENSMUSG00000020897	-0.998476	6.52674e-08	3.42842e-06	Aurkb
12	19301653	19305191	ENSMUSG00000113959	-1.37703	6.62071e-08	3.46909e-06	Gm46339
10	62947026	62974185	ENSMUSG00000036875	0.578533	6.69089e-08	3.49712e-06	Dna2
10	63382443	63410576	ENSMUSG00000036764	-0.872026	6.78692e-08	3.53848e-06	Dnajc12
7	42473386	42505740	ENSMUSG00000092416	-0.7777	6.84154e-08	3.55811e-06	Zfp141
6	66527014	66528928	ENSMUSG00000108086	-1.50475	6.97492e-08	3.6185e-06	Gm6786
8	65085613	65129563	ENSMUSG00000074300	-1.35432	7.49128e-08	3.87678e-06	BC030870
8	80493781	80510542	ENSMUSG00000051839	-1.50523	7.88594e-08	4.07097e-06	Gypa
5	45669919	45700546	ENSMUSG00000015880	-1.06692	7.92365e-08	4.08039e-06	Ncapg
1	105276914	105356710	ENSMUSG00000047496	0.845426	7.95707e-08	4.08756e-06	Rnf152
12	83763634	83792382	ENSMUSG00000021223	-0.909567	8.14044e-08	4.17153e-06	Papln
13	55495795	55513676	ENSMUSG00000021493	-0.616342	8.1904e-08	4.18689e-06	Pdlim7
6	142490249	142507957	ENSMUSG00000030246	-0.809448	8.40062e-08	4.28391e-06	Ldhb
14	57274993	57398529	ENSMUSG00000021947	0.867503	8.59528e-08	4.37254e-06	Cryl1
2	152507798	152511692	ENSMUSG00000074680	-1.4872	8.72327e-08	4.4269e-06	Defb26
5	30666777	30674830	ENSMUSG00000029177	-0.661456	8.82503e-08	4.44624e-06	Cenpa
5	147314984	147322440	ENSMUSG00000075543	0.564056	8.82046e-08	4.44624e-06	Urad
13	54592401	54611344	ENSMUSG00000047547	-0.473828	8.81605e-08	4.44624e-06	Cltb
9	63398601	63568691	ENSMUSG00000086539	-1.49762	8.96382e-08	4.50534e-06	Gm16759
17	48730399	48738746	ENSMUSG00000110276	-1.1644	9.05506e-08	4.54031e-06	Gm45330
10	127095650	127121131	ENSMUSG00000040462	-0.39833	9.36908e-08	4.68655e-06	Os9
15	102338252	102350771	ENSMUSG00000036678	-0.483206	9.39863e-08	4.69014e-06	Aaas
17	84676302	84700333	ENSMUSG00000024254	-0.568911	9.47961e-08	4.71932e-06	Abcg8
4	96568429	96591578	ENSMUSG00000015224	0.878878	9.76768e-08	4.8512e-06	Cyp2j9
7	110868266	110982461	ENSMUSG00000005611	-0.935848	1.01065e-07	5.00764e-06	Mrvi1
11	60788104	60811718	ENSMUSG00000020534	0.415214	1.02861e-07	5.08456e-06	Shmt1
3	115710433	115715072	ENSMUSG00000045092	0.539539	1.17878e-07	5.81321e-06	S1pr1
6	124829547	124833701	ENSMUSG00000023505	-0.842684	1.18298e-07	5.82019e-06	Cdca3
19	47854970	47864790	ENSMUSG00000025068	-0.581713	1.21199e-07	5.94895e-06	Gsto1
4	100776675	101029220	ENSMUSG00000028532	-0.911133	1.21679e-07	5.95858e-06	Cachd1
10	119453830	120087261	ENSMUSG00000034813	-0.813577	1.36713e-07	6.66365e-06	Grip1
[truncated: 2,125 more rows]

## Sheet: Table S6 H3K27ac Chl vs tx-j
chr	start	end	logFC	AveExpr	t	P.Value	adj.P.Val	Gene
[truncated: 125 more rows]

## Sheet: Table S7 RNAseq Chl vs tx-j
gene_chr	gene_start	gene_end	gene_id	log2foldchange	pvalue	padjust	gene_name
[truncated: 6 more rows]

[truncated: 5 more sheets: Table S8 H3K27ac P+C vs tx-j , Table S9 RNAseq P+C vs tx-j, Table S10 Co-regulated genes, Table S11 Pathaways analysis , Table S12 List of TF genes]
